# Supplementary material for: Tbx1 haploinsufficiency leads to local skull deformity, paraflocculus and flocculus dysplasia, and motor-learning deficit in 22q11.2 deletion syndrome
Source: Nat Commun. 2024 Dec 5;15:10510. doi: 10.1038/s41467-024-54837-3 (PMC11621701; doi:10.1038/s41467-024-54837-3)
Supplement: Supplementary file 9 — Source Data [file 41467_2024_54837_MOESM9_ESM.xlsx]

## Sheet: Fig1
Fig. 1d												Fig. 1e
WT-p7	Df(16)1/+-p7	WT-p14	Df(16)1/+-p14	WT-p28	Df(16)1/+-p28	WT-4m	Df(16)1/+-4m	WT-8m	Df(16)1/+-8m			WT-Crus I	Df(16)1/+-Crus I	WT-Crus II	Df(16)1/+-Crus II	WT-Vermis IV/V	Df(16)1/+-Vermis IV/V	WT-PF/F	Df(16)1/+-PF/F
1.4896	0.549	2.0441	0.4935	2.7652	1.009	2.2694	1.1966	1.7457	0.4715			3.5798	3.9614	3.4755	3.1795	5.3122	5.8933	2.9199	1.3263
1.1188	0.3029	1.8785	0.3878	2.4331	0.874	1.951	0.5419	1.8308	0.3128			3.9058	3.0174	3.5912	3.1386	4.6505	4.4443	3.5907	1.3525
1.1775	0.9254	1.907	0.8541	2.8571	0.9639	2.3193	1.2741	3.335	0.5169			4.0536	4.0404	2.8164	3.0974	4.5033	5.2444	3.5637	1.0824
1.283	0.7153	1.4982	0.407	2.3439	0.8024	2.6134	0.5591	1.8332	0.4531			3.9544	3.3388	3.0699	2.5906	5.1701	4.4833	2.6055	2.1049
1.3458		1.8775	1.1237	2.5599	1.3579	2.2986	0.2912	2.9644	0.3862			4.0831	4.0901	3.0544	3.3174	6.2769	4.9398	3.0131	0.8966
2.4578		1.4213	0.8387	2.3726	1.1708	2.936	0.331	2.5895	0.362			4.2619	3.5742	3.3587	2.8278	5.6784	5.7344	3.3998	1.1889
2.35		2.0354		2.8407		2.8822	0.8528	2.4118	0.4578			3.8247	3.6688	2.9233	3.4989	5.3481	5.3779	2.9083	0.5031
1.7012		1.4025		1.9631		2.0645	0.5924	1.7293	0.4795			3.8886	3.8194	3.4507	3.462	5.1842	5.6565	3.5017	0.7866
1.7705		1.9903		2.3843		2.4969	0.8187	3.0438	1.159			3.7371	4.345	3.4427	3.5663	5.4584	5.8045	2.4728	0.6861
2.1338		2.6599		2.9811		2.5858	0.5677		1.4588			4.1251	3.4208	3.5015	3.0039	6.571	4.7568	2.5769	0.7763
		2.6863		3.4546			0.3773		0.6635				3.8615		3.208		5.7335		0.713
		3.0393		3.0658									4.0052		3.3762		5.639		1.0458
		2.104		2.4714
		2.6827		3.3868
Fig. 1g				Fig. 1h						Fig. 1i
TD	22q			TD_CB (mm3)	TD_PF/F (mm3)	22q_CB (mm3)	22q_PF/F (mm3)			TD	22q	PFF_adjusted_TD	PFF_adjusted_22q
879.784	634.569			147775	879.784	97486.5	634.569			0.648444	1.18636	756.411	767.326
883.3	462.304			148829	883.3	115963	462.304			0.677565	-0.941196	754.025	493.183
854.296	849.023			131691	854.296	133083	849.023			1.20282	1.12447	819.151	806.444
561.62	421.875			137692	561.62	103703	421.875			-1.12792	-0.586297	517.037	489.074
813.866	358.592			160558	813.866	121454	358.592			-0.350428	-1.83138	641.625	368.559
688.182	491.308			156354	688.182	126752	491.308			-1.07072	-1.18435	558.234	487.142
885.057	575.682			122746	885.057	100023	575.682			1.83381	0.637295	901.726	684.247
607.323	485.156			130488	607.323	95247.1	485.156			-0.488006	0.215187	587.109	595.633
955.37	512.401			142574	955.37	143254	512.401			1.50094	-1.72418	850.885	454.264
765.526	520.312			125338	765.526	106842	520.312			0.948972	-0.0960308	766.35	590.484
894.726	471.093			129667	894.726	133604	471.093			1.63749	-1.58576	869.776	445.889
705.76	667.089			132388	705.76	114284	667.089			0.0815249	0.614273	673.534	719.795
1202.34	950.976			149584	1202.34	141468	950.976			2.94309	1.53028	1021.13	853.352
798.925	670.604			115034	798.925	111317	670.604			1.54609	0.883408	857.676	738.297
870.116	428.906			136552	870.116	101672	428.906			1.14224	-0.520514	807.261	504.122
628.417	412.206			120874	628.417	109160	412.206			0.0567041	-0.969547	648.429	460.502
690.82	595.018			138639	690.82	99864.9	595.018			-0.242997	0.7299	631.912	707.988
521.19	702.246			131465	521.19	108492	702.246			-1.14262	1.05932	500.515	788.087
479.882	522.07			109442	479.882	116861	522.07			-0.498945	-0.445402	535.083	553.559
623.144	359.472			140375	623.144	105931	359.472			-0.880227	-1.20218	563.332	410.481
609.96	525.585			130314	609.96	136669	525.585			-0.520498	-1.35745	590.355	487.232
709.276	646.874			138262	709.276	121332	646.874			-0.0918682	0.250266	650.456	665.405
808.593	552.831			149518	808.593	138345	552.831			0.0949217	-1.26303	687.035	506.698
670.605	873.632			127658	670.605	122377	873.632			0.0532862	1.74971	660.849	892.312
557.225	600.292			130323	557.225	119195	600.292			-0.827681	-0.0608061	539.279	626.505
695.214	783.104			137283	695.214	123589	783.104			-0.221995	1.12376	641.803	793.3
821.776	348.925			141604	821.776	107492	348.925			0.493948	-1.3871	736.734	394.242
670.605	493.066			141940	670.605	119422	493.066			-0.614749	-0.788749	599.839	513.803
909.667	535.253			136146	909.667	130357	535.253			1.38259	-0.990683	846.283	517.898
502.734	317.285			144118	502.734	105358	317.285			-1.85203	-1.42739	443.09	363.719
811.229	673.241			141682	811.229	98882.2	673.241			0.482188	1.46485	726.896	806.419
841.112	687.304			135464	841.112	125731	687.304			0.993053	0.268196	786.133	686.213
775.194	368.261			140258	775.194	102140	368.261			0.289017	-0.949575	701.348	431.471
909.667	551.073			144631	909.667	96567.2	551.073			1.06071	0.585583	798.958	670.53
964.16	501.854			144421	964.16	118470	501.854			1.46749	-0.771982	848.026	526.351
921.972	398.144			144595	921.972	127377	398.144			1.15596	-1.81523	809.964	393.098
587.987	380.565			131382	587.987	100710	380.565			-0.657035	-0.891378	564.978	450.233
739.159	515.038			139302	739.159	116763	515.038			0.0675556	-0.508181	673.092	546.467
630.174	479.003			118043	630.174	110732	479.003			0.260634	-0.464692	662.848	529.45
659.179	423.632			135364	659.179	109495	423.632			-0.391383	-0.881975	616.51	472.194
568.652	582.714			131231	568.652	143744	582.714			-0.781952	-1.24965	546.961	514.886
633.69	600.292			109980	633.69	142437	600.292			0.585059	-1.04601	704.01	535.138
878.026	420.995			134115	878.026	131712	420.995			1.23618	-1.91949	828.177	403.618
685.546	489.55			141645	685.546	103026	489.55			-0.41004	-0.130269	614.433	570.14
916.698	627.539			155020	916.698	139326	627.539			0.626394	-0.708089	750.359	571.357
645.116	454.394			122832	645.116	107361	454.394			0.10096	-0.579642	656.878	513.865
668.847	568.651			130146	668.847	112772	568.651			-0.073334	-0.0695946	648.087	619.903
605.565	476.366			121808	605.565	97930.4	476.366			-0.0800839	0.0221637	620.907	574.295
880.663	537.89			137752	880.663	106058	537.89			1.10456	0.0520944	810.426	613.69
537.01	534.374			119094	537.01	113663	534.374			-0.526545	-0.290778	560.84	579.03
921.093	620.507			160659	921.093	120533	620.507			0.343044	0.117557	725.666	641.75
645.995	659.179			125796	645.995	102278	659.179			-0.0230672	1.19352	644.684	771.598
729.491	475.487			141804	729.491	89411.1	475.487			-0.0780143	0.39354	653.115	607.331
844.628	661.816			156366	844.628	114618	661.816			0.0630987	0.571197	685.081	712.49
566.015	493.944			134836	566.015	112738	493.944			-0.938954	-0.553186	531.274	538.588
848.144	580.077			159565	848.144	122723	580.077			-0.0521521	-0.319815	673.168	591.091
684.668	415.722			141964	684.668	111037	415.722			-0.42687	-0.939238	612.315	458.557
575.683	647.754			135780	575.683	136060	647.754			-0.91157	-0.424676	536.903	602.971
1303.42	602.929			159063	1303.42	118361	602.929			3.24635	0.00517066	1038.05	632.823
595.018	646.874			134718	595.018	113757	646.874			-0.740702	0.51717	558.946	700.484
719.824	906.152			165725	719.824	124652	906.152			-1.25783	1.98774	547.946	911.359
823.534	542.284			135662	823.534	99065.9	542.284			0.874747	0.398394	768.672	648.748
806.835	549.315			124141	806.835	97314.2	549.315			1.20474	0.554272	814.287	665.013
736.523	582.714			155021	736.523	119929	582.714			-0.654064	-0.143873	602.874	605.14
479.002	669.726			124617	479.002	121441	669.726			-1.16178	0.424293	481.869	688.402
680.272	557.226			138998	680.272	114312	557.226			-0.384424	-0.10359	620.748	601.138
631.933	682.909			135696	631.933	127238	682.909			-0.503426	0.0959896	589.698	674.893
972.069	466.698			140235	972.069	95234.8	466.698			1.73264	0.0943191	879.605	573.02
	451.757					108363	451.757				-0.547878		507.423
	526.464					127312	526.464				-1.09745		520.021
	554.589					125294	554.589				-0.587704		555.351
	415.721					111902	415.721				-1.05278		455.874
	631.932					133443	631.932				-0.427935		598.775
	558.105					114186	558.105				-0.147071		602.603
	642.48					122563	642.48				0.164588		655.389
	403.417					95401.7	403.417				-0.408649		494.762
	411.328					109888	411.328				-1.0365		457.259
	801.562					122442	801.562				1.31657		818.34
	658.3					116822	658.3				0.566905		698.189
	873.632					95049.3	873.632				3.05585		1074.01

## Sheet: Fig2
Fig2b
WT	Del(3.0 Mb)/+	WT	LgDel/+	WT	Df(16)1/+	WT	Df(16)2/+	WT	Df(16)3/+	WT	Df(16)4/+	WT	Df(16)5/+	WT	Znf74l-Ctp/+	WT	Rtn4r+/-	WT	Dgcr8+/-	WT	T10+/-	WT	Arvcf-Txnrd2/+	WT	Comt+/-	WT	Gnb1l+/-	WT	Tbx1+/-	WT	Sept5+/-
2.13623	2.30407	1.8028	0.8611	2.2694	1.1966	1.8105	2.4162	1.3934	0.7533	3.0585	1.5699	2.7063	2.4729	2.6599	1.5245	2.2534	2.1409	2.0126	2.2502	1.7986	1.612	1.5711	2.1697	1.3694	2.3375	1.7986	1.5849	1.6733	0.7142	1.5551	2.0408
2.16675	1.16882	2.2445	0.6956	1.951	0.5419	2.1351	2.2745	1.485	0.6691	2.1598	1.0923	2.6078	3.2228	1.0734	1.375	2.2927	2.478	3.5153	1.7414	1.604	2.0069	0.9033	2.2737	2.1425	1.3816	1.604	1.427	1.9297	0.7549	2.1329	2.1586
1.75782	1.66626	2.4849	1.113	2.3193	1.2741	2.8284	0.9453	3.1193	1.1634	2.7975	0.4784	2.0994	1.4634	2.214	1.8269	2.5041	3.0327	2.1056	2.6282	2.7365	2.3416	0.4921	2.9247	1.7312	1.4131	2.7365	1.9198	2.8571	0.9272	1.94	1.1556
2.35901	0.830079	2.5005	0.683	2.6134	0.5591	2.3762	1.4419	2.2492	0.4561	3.1642	1.5876	1.5502	1.6375	3.0605	1.461	2.1846	2.3441	2.8284	2.6637	2.0474	1.3609	1.8979	3.3873	2.66	2.2022	2.0474	1.4061	1.5105	0.6338	2.6604	2.6415
2.89917	1.17798	2.6719	0.695	2.2986	0.2912	2.6927	1.4421	1.0121	0.9058	1.7113	0.8616	3.1271	1.9088	3.3189	0.9068	1.0919		3.3423	1.9554	1.0734	0.9172	1.9008	2.3988	1.7674	1.1836	2.2555	2.0282	2.1653	0.6876	1.6868	1.8009
2.39868	1.17798	2.7147	0.7114	2.936	0.331	1.302	0.7874		1.0898			2.4955	2.2874	1.6836	1.9607	2.8662		2.9715	2.0798	2.214	2.3071	1.482	2.2653	2.1584	2.3706	1.3383	0.9193	2.7919	1.7305	1.966	2.9684
2.79541	0.735474			2.8822	0.8528	2.6881	1.8558		0.6174			1.6559	0.8705	2.3929	1.5798			2.1797	2.3662	1.6836	1.9971	1.4977	2.4318	2.6525	2.3308	2.0466	1.3436	2.3748	0.5607	2.252	1.7572
2.70081	1.97754			2.0645	0.5924	2.7071	1.7761					2.3212	2.8672	2.2948	2.7429			2.6449	1.4689	2.2948	1.64	1.0318	2.3809	2.8687	1.9465	1.5614	1.6812	2.1432	1.0448	2.6308	2.9974
3.28369	2.14844			2.4969	0.8187	3.2409	1.7108					2.4222	2.9369	0.8169	3.1544			2.3359	1.8124			2.2621	2.5915	2.5483	2.5882	2.8613	2.4497	2.0659	1.4411	2.5521	2.4349
2.66418	0.97351			2.5858	0.5677	2.4549						2.8592	2.9937	1.266	1.839			1.2386	2.0367			1.8181	1.6549		2.5865	1.3168	2.4946	1.8656	0.8986	1.7982	1.8776
2.27051	1.16882				0.3773							2.9898	3.2459	1.8917				3.0332	2.5485			2.428	2.6277			1.2479	1.2956	1.2931	0.8773
2.7832	1.19934											2.2637	1.5149					2.9586	2.0681			2.342	1.1695					1.6471	0.8615
2.38648	2.72522											1.78	2.1006					2.6944	1.7849			0.7099	2.3578					1.5266	0.6528
2.84729	1.55945											2.2774	2.4141									2.3909	0.7209					0.5028	0.8636
												1.1362	2.2341									2.7216	0.6753					2.6101	0.8437
												2.1116	1.9545									2.8678	2.041					2.067	0.5499
												1.5983	1.5379									1.9915						1.2667	0.3961
													2.9336															1.7907	0.419
																												3.4615
																												1.1892
																												1.24

## Sheet: Fig3
Fig. 3b			Fig. 3c
WT	Df(16)1/+		WT	Tbx1+/-
0.628251	0.627255		0.828679	0.60505
0.759257	0.573139		0.532481	0.708033
0.700394	0.813946		0.628025	0.738444
0.737025	0.865792		0.685571	0.609436
0.621017	0.707188		0.73953	0.561765
			0.726925	0.759367
			0.616363
Fig. 3d																Fig. 3f
raw values-gain increase																raw values-gain increase
		WT					Df(16)1/+											WT					Df(16)1/+
before	1	0.628251	0.759257	0.700394	0.737025	0.621017	0.627255	0.573139	0.813946	0.865792	0.707188					before	1	0.749256	0.507042	0.581985	0.711711	0.961113	0.795284	0.420508	0.768951		0.624105
after	2	0.739158	0.894773	0.817347	0.784554	0.673247	0.62804	0.43915	0.752058	0.509993	0.633782					after	2	0.599119	0.256774	0.417141	0.37181	0.759654	0.488316	0.32732	0.242401		0.390697
normalized values-gain increase																normalized values-gain increase
		WT					Df(16)1/+											WT					Df(16)1/+
before	1	0	0	0	0	0	0	0	0	0	0					before	1	0	0	0	0	0	0	0	0		0
after	2	17.6534	17.8485	16.6981	6.44871	8.41041	0.125101	-23.3781	-7.60351	-41.0952	-10.38					after	2	-20.0381	-49.3584	-28.3244	-47.7582	-20.961	-38.5985	-22.1608	-68.4764		-37.3988
Fig. 3e																Fig. 3g
raw values-gain increase																raw values-gain increase
		WT							Tbx1+/-									WT							Tbx1+/-
before	1	0.828679	0.532481	0.628025	0.685571	0.73953	0.726925	0.616363	0.60505	0.708033	0.738444	0.609436	0.561765	0.759367		before	1	0.612696	0.598858	0.612696	0.641923	0.640375	0.655651			0.698635	0.574009	0.635026	0.596262	0.818737
after	2	0.908063	0.782392	0.669313	0.820816	0.803954	0.800367	0.707045	0.469054	0.834041	0.686848	0.530531	0.595368	0.946337		after	2	0.548476	0.46374	0.548476	0.491538	0.470031	0.455995			0.35229	0.37941	0.42292	0.349918	0.7973
normalized values-gain increase																normalized values-gain increase
		WT							Tbx1+/-									WT							Tbx1+/-
before	1	0	0	0	0	0	0	0	0	0	0	0	0	0		before	1	0	0	0	0	0	0			0	0	0	0	0
after	2	9.57958	46.9333	6.57423	19.7273	8.71161	10.1031	14.7124	-22.4768	17.7969	-6.98715	-12.9472	5.98171	24.6218		after	2	-10.4816	-22.5625	-26.6818	-23.4272	-26.6006	-30.4515			-49.5745	-33.9018	-33.4012	-41.3147	-2.61829

## Sheet: Fig4
Fig. 4b																			Fig. 4c
Time (m)		DF1+/+ 1	DF1+/+ 2	DF1+/+ 3	DF1+/+ 4	DF1+/+ 5	DF1+/+ 6	DF1+/+ 7		DF1+/- 1	DF1+/- 2	DF1+/- 3	DF1+/- 4	DF1+/- 5	DF1+/- 6	DF1+/- 7	DF1+/- 8		LTD Amplitude
		Normalized EPSP slope
																			DF1+/+	DF1+/-
																			0.608248	0.269735
0		0.868845	0.916166	1.03488	1.0325	0.90696	1.12936	1.03094		1.01976	1.23204	0.931664	0.823074	1.37762	0.946477	0.80426	0.878229		0.31151	1.13215
1		0.974295	0.989035	0.919383	0.869127	0.953411	0.982997	1.03565		1.18115	1.06246	0.899141	1.01262	1.1384	0.916251	0.996126	0.904571		0.914018	1.31794
2		0.863744	0.920678	0.873116	0.883308	1.00509	0.901591	1.01681		1.13615	1.23497	0.982459	1.04869	1.07573	0.947246	0.95888	0.981288		0.305884	2.83999
3		0.987865	1.00483	0.97967	1.01965	1.03851	0.976931	1.00952		1.06157	0.914867	0.988124	0.941552	0.948208	0.957722	1.02052	0.991445		0.7681	2.54766
4		1.07525	0.9667	0.997722	1.06417	0.951693	1.0415	1.02888		0.959572	0.891408	1.04367	0.915423	0.935896	0.987323	1.05641	0.996647		0.317635	1.41841
5		1.04448	0.924514	1.11006	1.03155	1.02661	1.07304	0.957361		1.08474	1.10742	1.05655	0.974074	1.02021	1.01106	0.998109	1.00747		0.889985	0.856882
6		1.02866	1.18328	1.03943	1.00132	0.97809	1.00694	0.987426		0.757963	0.851334	0.929198	1.12026	1.01995	1.09665	0.966082	1.02316			1.33152
12		0.894995	0.736815	1.19032	1.40296	1.92317	0.95414	0.68755		0.476457	0.526342	0.953134	1.51381	1.70993	1.22727	0.830174	0.926313
13		0.898867	0.619501	1.09867	1.46386	1.65031	0.846664	0.842155		0.634388	0.661226	0.935501	1.90545	1.46881	1.33048	0.929239	0.977758
14		1.07409	0.764113	1.28128	1.548	1.90666	0.933044	0.921643		0.651166	0.726713	1.0825	2.07255	1.59718	1.56504	0.892381	1.31389
15		1.02085	0.913235	1.17911	1.62852	1.72146	1.06725	0.933292		0.617343	0.60649	1.06094	2.50659	1.40128	1.66323	0.71204	1.45782
16		1.00463	0.965125	1.13179	1.45819	1.83723	1.11239	1.05295		0.646639	0.81517	1.03892	2.61667	1.95897	1.67882	0.702543
17		0.926699	0.833598	1.08745	1.42773	1.82828	1.26509	1.12362		0.669276	0.634346	1.111	2.59985	1.59114	1.78573	0.553171
18		0.903707	0.826829	1.01665	1.37457	1.79312	1.26288	1.11248		0.722009	0.627016	1.14718	2.64215	1.63032	1.71345	0.640292	1.56303
19		0.940252	0.733429	1.07764	1.47987	1.88027	1.27755	1.1315		0.692181	0.586941	1.09273	2.37442	1.62678	1.72798	0.750628	1.6532
20		0.992045	0.696208	1.04259	1.5	1.89372	1.1892	1.06991		0.715084	1.25696	1.16846	2.65319	1.38086	1.63059	0.713322	1.57767
21		0.963728	0.771106	0.998598	1.42722	1.95399	1.18694	1.11462		0.633854	1.18903	1.12818	2.66245	1.15954	1.51892	0.557987	1.53875
22		0.994949	0.843751	1.06835	1.52942	1.67924	1.1739	1.09972		0.57766	0.900205	1.11347	2.9667	0.75212	1.62874	0.54919	1.58692
23		0.877327	0.745613	0.992113	1.48245	1.86209	1.0576	1.1333		0.689517	0.715961	1.16371	2.88798	0.945097	1.61315	0.463053	1.49752
24		0.970263	0.787801	0.999298	1.26204	1.89436	0.959332	1.09681		0.744913	0.894829	1.15723	2.66723	1.27312	1.55117	0.513301	1.64164
25		0.900077	0.57957	1.01139	1.24346	2.0415	0.963978	1.10854		0.636785	0.982309	1.05829	2.8614	1.28896	1.50624	0.753684	1.57286
26		0.991561	0.611831	0.923239	1.07364	1.84922	0.953484	1.11565		0.648503	0.867462	1.15704	2.76048	1.26166	1.72693	0.875249	1.53875
27		0.887734	0.627171	0.943917	1.10977	1.73029	0.939056	1.0598		0.631458	1.15336	1.15193	2.60831	0.91974	1.61011	0.902534	1.49713
28		0.963004	0.728466	0.954958	1.04422	1.61448	0.926814	1.07882		0.645307	0.842537	1.1216	2.76188	1.29396	1.68702	0.923215	1.53181
29		0.898625	0.557687	0.988958	1.0437	1.46603	0.850736	1.04644		0.638116	0.7922	1.12955	2.56432	1.05159	1.66957	0.93811	1.51967
30		0.816095	0.744484	1.02401	0.992599	1.63002	0.65024	1.02905		0.518536	0.979865	1.15485	2.64662	0.997196	1.6627	0.937589	1.46014
31		0.875633	0.593559	1.09253	0.948209	1.48867	0.729296	1.02708		0.47113	0.878701	1.16234	2.49345	0.87945	1.57205	1.07457	1.4532
32		0.834005	0.689438	1.07728	0.967307	1.55627	0.760995	1.03548		0.543837	1.00186	1.20583	2.76208	0.871947	1.58275	1.0215	1.36013
33		0.829649	0.730498	1.01752	0.962661	1.67261	0.933973	1.05132		0.586449	1.01701	1.20912	3.00353	1.00199	1.51879	1.00823	1.43354
34		0.828438	0.675224	1.04399	0.879041	1.61168	0.852867	1.07873		0.540375	1.0781	1.15266	2.80199	1.23977	1.57007	1.09364	1.39135
35		0.944124	0.554978	0.945318	0.846523	1.49068	0.301496	1.05184		0.458613	0.855243	1.18473	2.75551	1.08097	1.55157	1.13791	1.38614
36		0.96034	0.595587	0.969503	0.778388	1.57652	0.122059	1.0067		0.427985	1.10693	1.17513	2.77382	1.17684	1.60482	1.07673	1.41042
37		0.975103	0.612958	0.975112	0.773226	1.54787	0.281793	0.981944		0.504155	1.26674	1.17924	2.83463	1.09681	1.76922	1.09728
38		0.879747	0.53648	1.05766	0.766	1.61921	0.325598	0.969181		0.526526	1.14505	1.14462	2.77939	1.43463	1.67948	1.10933	1.353
39		0.843444	0.520687	0.845073	0.751547	1.59868	0.254494	0.993678		0.423991	1.15922	1.15723	2.76576	1.4959	1.71001	1.17517	1.34655
40		0.867646	0.649054	0.961617	0.720577	1.50346	0.318001	1.01244		0.491371	0.948588	1.28951	2.63966	1.97585	1.66627	0.868165	1.36505
41		0.75075	0.467672	1.00666	0.608567	1.34876	0.332922	0.928838		0.519335	1.12208	1.24996	2.6519	1.85456	1.72217	1.0259	1.34838
42		0.656119	0.442178	1.03978	0.50843	1.39242	0.350001	0.955134		0.362469	1.03167	1.21131	2.65329	1.91979	1.45443	1.01669	1.34915
43		0.605537	0.308848	1.00333	0.54353	1.44464	0.262227	0.947339		0.405614	1.25305	1.18189	2.91356	2.21905	1.58909	1.04299	1.34655
44		0.654183	0.403149	0.908866	0.465588	1.48403	0.333577	0.938003		0.419464	1.28922	1.20208	2.90898	2.59813	1.66508	0.9075	1.35088
45		0.515989	0.382394	1.06957	0.343771	1.42559	0.309448	0.908452		0.2863	1.17975	1.24712	2.6942	2.41911	1.52289	0.940183	1.3295
46		0.54721	0.329377	1.01787	0.270475	1.14618		0.957018		0.264195	1.06783	1.24338	2.71132	2.72401	1.49818	0.917131	1.37516
47		0.576979	0.356224	0.937082	0.293702	1.16923		0.888495		0.348088	1.11964	1.34241	2.77292	2.72005	1.33405	0.92569	1.34944
48		0.673545	0.328475	0.826497	0.24673	1.14688		0.912649		0.227176	1.19978	1.3087	3.09111	2.70525	1.42074	0.723446	1.3399
49		0.584481	0.233948	0.943216	0.277185	1.44153		0.884897		0.285235	1.15433	1.32916	2.67997	2.45767	1.45087	0.75361	1.32892
50		0.619332	0.399765	0.905185	0.0588441	1.34302		0.883355		0.241291	0.984752	1.29947	2.87006	2.51164	1.45285	0.854404	1.32834
51		0.586901	0.239137	0.958112	0.652958	1.27807		0.880529		0.246884	1.20223	1.30998	2.78586	2.34367	1.43355	1.02726	1.311
Fig. 4d																					Fig. 4e
Time (m)		Tbx1+/+ 1	Tbx1+/+ 2	Tbx1+/+ 3	Tbx1+/+ 4	Tbx1+/+ 5	Tbx1+/+ 6	Tbx1+/+ 7	Tbx1+/+ 8		Tbx1+/- 1	Tbx1+/- 2	Tbx1+/- 3	Tbx1+/- 4	Tbx1+/- 5	Tbx1+/- 6	Tbx1+/- 7	Tbx1+/- 8	Tbx1+/- 9		LTD Amplitude
		Normalized EPSP slope
																					Tbx1+/+	Tbx1+/-
0		1.86952	0.796884	1.00714	1.34807	0.94691	1.32354	0.927727	0.522662		0.918203	0.746944	0.96927	1.23416	0.660063	0.926157	0.909891	2.27974	2.0372		0.181334	8.24763
1		1.61356	0.791134	1.04196	1.41308	0.965501	0.973125	1.14067	0.720477		0.718124	0.869769	0.986236	1.22547	1.06294	0.751586	0.948092	1.9956	1.7613		1.04029	1.26356
2		1.60774	0.795257	0.957119	1.35497	1.03301	0.862004	0.886397	0.587196		0.769081	1.04118	0.882843	1.08366	1.3842	0.701092	1.20304	1.68352	1.25723		0.902492	1.23643
3		1.00345	0.930259	1.0032	1.28818	1.04154	0.927641	1.09966	0.591816		0.882201	1.00552	0.972792	1.23825	1.07291	1.0798	1.00661	1.50565	0.89037		0.211809	0.47313
4		0.879824	0.902555	1.13964	1.10641	1.05871	1.00679	1.13132	0.931743		1.0348	0.9685	0.945903	0.938604	0.847584	0.884942	1.06135	1.09693	0.924267		0.525298	0.031977
5		0.921772	0.948536	1.02123	1.03946	0.983177	0.917869	0.958563	0.909597		1.17978	0.935198	1.06946	0.917639	1.26208	0.979889	0.866572	1.16981	0.969361		0.260196	4.26575
6		0.587211	1.11487	0.943711	0.906658	0.984447	1.08328	1.02923	1.11801		1.13414	1.0496	1.129	0.821847	0.433227	1.35428	0.862421	0.863676	0.90854		0.180425	0.310251
																					0.5454	6.06498
12		1.75331	1.50753	0.975033	0.875641	0.707823	0.844259	0.287515	1.28322		0.699061	0.811785	1.72599	1.01905	0.480575	1.57095	0.190755	2.8491	1.77835			3.50448
13		1.31412	1.39443	1.1259	1.11489	0.74348	0.940957	0.209513	0.563828		3.87222	0.765554	1.50128	1.17016	0.433135	1.88514	0.406476	3.34032	0.696254
14		0.887361	1.48794	1.25727	1.10607	0.772991	1.07195	0.317549	0.596299		7.03571	1.05979	1.50064	1.39504	0.406302	2.51956	1.00783	3.34031	0.995063
15		0.840403	1.4465	1.46278	0.936717	0.709702	1.06434	0.305048	0.381909		8.32752	1.26979	1.30122	1.04181	0.267156	3.09356	0.502229	2.68535	1.54046
16		0.898064	1.40345	1.55404	0.907937	0.678159	1.16918	0.311768	0.217244		8.09235	1.20161	1.48816	0.961238	0.410956	3.26878	0.841542	3.01283	2.10617
17		1.07157	1.23393	1.51258	1.03662	0.555492	1.27499	0.394534	0.388702		8.0988	1.16361	1.38316	0.669172	0.39585	4.41074	0.626194	3.43856	2.78212
18		0.986801	1.24403	1.51224	0.806419	0.614921	1.15501	0.445286	0.432042		8.189	1.42415	1.4523	0.641941	0.278086	3.80049	0.474139	2.88184	3.26369
19		1.3982	1.19162	1.43078	0.873398	0.717372	1.15182	0.486107	0.490191		8.72054	1.42298	1.58227	0.80756	0.391173	3.99384	0.337565	3.20932	3.35943
20		1.67615	1.21956	1.34121	0.863725	0.576571	1.17206	0.434284	0.549019		8.57557	1.35226	1.4267	0.744727	0.453535	3.92133	0.35729	1.99765	4.29357
21		1.89108	1.04657	1.42188	0.790659	0.571593	1.08837	0.563547	0.58312		8.92027	1.27821	1.35595	0.80064	0.314915	4.16906	0.439185	2.16139	4.72872
22		1.74227	1.02124	1.31484	0.725765	0.573625	1.07553	0.429975	0.498071		7.05182	1.47978	1.21447	0.831554	0.182979	4.48929	0.281138	3.20933	4.17752
23		1.90247	1.0304	1.29332	0.754291	0.579822	1.16115	0.392071	0.533395		9.14578	1.36146	1.50224	0.597969	0.124839	4.59806	0.775252	2.7181	4.42121
24		2.34098	1.1322	1.35969	0.565354	0.484126	0.977196	0.765726	0.818977		8.2341	1.44002	0.982714	0.532347	0.102431	4.03614	0.82681	2.75086	4.78675
25		2.55004	0.971573	1.2531	0.533034	0.438259	0.950454	0.629076	0.967067		8.44994	1.32855	0.899807	0.521075	-0.21812	4.1026	0.938167	2.98009	4.28196
26		2.87443	0.902657	1.2878	0.328229	0.501193	1.04178	0.428663	0.653769		8.35652	1.42043	1.19814	0.647298	0.0861616	4.4047	0.727314	3.14382	4.47053
27		3.06778	0.919168	1.20262	0.39573	0.623454	1.03959	0.667675	0.624558		8.58202	1.54482	1.41037	0.728435	0.473751	4.76119	0.603473	3.20932	4.31097
28		2.54193	1.08581	1.1606	0.64556	0.587593	1.12397	0.587049	0.44128		8.66578	1.66177	1.34475	0.852759	0.0892649	4.86391	0.670012	5.04323	4.07309
29		2.73718	1.01562	1.09841	0.733584	0.728902	1.08165	0.587103	0.584207		8.24698	1.2931	1.3614	0.76437	0.0144211	4.67661	0.69136	6.22216	1.0995
30		2.45768	0.911547	1.11655	0.755891	0.825411	0.994276	0.638204	0.414515		8.29531	1.52876	1.46575	0.635357	-0.285342	4.57388	0.658777	7.07362	2.64866
31		2.8967	0.786282	1.03351	0.40841	0.86056	1.00042	0.791343	0.426879		8.33718	1.23061	1.40141	0.558797	-0.260538	4.58598	0.678876	7.00813	1.91469
32		2.67348	0.833875	1.20161	0.619338	0.709347	0.619111	0.470502	0.482854		9.05557	1.20436	1.53297	0.587591	0.0733834	4.04822	0.322335	6.38591	3.48127
33		2.9787	0.710882	1.16015	0.657271	0.584343	0.495089	0.535976	0.464241		9.23598	1.20475	1.59187	0.673971	0.0466176	4.302	0.276519	6.3204	3.36813
34		2.7812	0.661017	0.959936	0.631024	0.618121	0.492321	0.543712	0.504456		8.0698	1.20338	1.37548	0.808788	0.114091	4.68265	0.689113	6.6479	5.62805
35		2.58509	0.739692	1.12071	0.83783	0.632191	0.506439	0.39879	0.202163		9.16188	1.22826	1.38797	0.756446	-0.0765779	4.71889	0.496735	6.5169	5.25962
36		2.61081	0.725855	0.958471	0.84314	0.642502	0.512336	0.449221	0.127575		8.15034	1.2784	1.51345	0.898852	0.0869831	6.68259	0.641174	6.48416	4.37189
37		2.28418	0.639293	1.10393	0.868283	0.528469	0.518675	0.394239	0.194962		8.58202	1.41377	1.66998	0.750196	0.0412097	4.79141	0.320587	7.17187	4.01216
38		2.08565	0.597315	1.01368	0.897778	0.550666	0.4854	0.580117	0.117521		8.74309	1.29839	1.56466	0.740263	0.0539651	5.08142	0.344057	6.18942	4.50825
39		2.07339	0.710482	1.12038	0.912883	0.446081	0.543065	0.475935	0.0846422		8.669	1.34422	1.44943	0.839813	0.122808	5.16602	0.423579	6.48415	5.18999
40		2.23912	0.673115	1.06686	0.975608	0.20227	0.448499	0.384442	0.196049		9.25209	1.19299	1.41326	0.912467	0.0790652	4.70682	0.474389	5.6327	2.36726
41		2.08892	0.542235	1.06877	1.01398	0.209889	0.447336	0.375689	0.152437		9.08135	1.35265	1.47119	0.537592	0.0849065	4.36242	0.230453	6.94263	3.73366
42		1.96393	0.592435	1.05582	0.978978	0.203388	0.44764	0.401949	0.234226		7.22578	1.35402	1.51057	0.708122	0.0488083	4.43492	0.45404	6.18943	2.07425
43		2.20062	0.287896	1.07001	0.910616	0.202321	0.504807	0.365063	0.242921		7.37397	1.37067	1.38348	0.740933	-0.032151	4.64639	0.445177	6.35315	3.32752
44		2.21167	0.580069	1.09311	0.907974	0.202372	0.515742	0.34156	0.272539		8.49504	1.37165	1.36428	0.709349	0.0736115	4.82162	0.208607	5.66545	4.06148
45		2.19389	0.501461	1.06078	0.994108	0.205267	0.473553	0.282081	0.111951		8.59168	1.33423	1.40013	0.694283	-0.037924	4.47117	0.417587	6.61515	3.79458
46		2.07356	0.577462	1.08568	0.901197	0.203845	0.496419	0.409069	0.176621		8.80108	1.29055	1.41966	0.418847	0.0309642	4.43492	0.278517	6.38591	2.44849
47		2.1535	0.331344	0.983711	0.790138	0.204556	0.501679	0.271321	0.219282		8.40806	1.36832	1.28361	0.512258	-0.0231833	4.04823	0.408724	6.32041	3.12734
48		2.05647	0.21771	0.905744	0.992459	0.213546	0.513306	0.141924	0.142384		7.91517	1.20396	1.21959	0.538708	0.0772168	4.07844	0.299115	6.18942	3.60601
49		1.92492	0.164034	1.07475	0.887983	0.215426	0.56142	0.289202	0.220233		8.05047	1.20534	1.33643	0.45043	-0.0129379	4.43493	0.29537	5.7637	3.58861
50		1.95806	0.0914424	1.07362	0.908811	0.212531	0.513222	0.215161	0.150536		8.5788	1.36989	1.24968	0.289164	0.0571368	4.11469	0.178021	6.05842	3.89612
51		1.56238	0.102137	1.16364	0.933069	0.212988	0.536864	0.383372	0.169692		8.28564	1.17027	1.09283	0.575091	0.0616548	4.65244	0.370024	5.99293	3.3043
Fig. 4g																						Fig. 4h
Time (m)		DF1+/+ 1	DF1+/+ 2	DF1+/+ 3	DF1+/+ 4	DF1+/+ 5	DF1+/+ 6	DF1+/+ 7		DF1+/- 1	DF1+/- 2	DF1+/- 3	DF1+/- 4	DF1+/- 5	DF1+/- 6	DF1+/- 7	DF1+/- 8	DF1+/- 9	DF1+/- 10			LTP Amplitude
		Normalized EPSP slope
																						DF1+/+	DF1+/-
0		0.924934	0.959008	0.681847	1.22441	0.960097	0.964366	0.652195		0.842854	0.782985	0.985923	1.15661	0.793529	0.931203	1.02881	0.852909	1.07606	1.06181			1.48765	0.42627
1		0.934854	0.950614	0.874326	1.08355	0.905237	1.02267	0.763872		0.826656	0.843784	1.16197	1.06476	0.783181	1.02603	0.983312	0.971697	0.986488	0.991758			1.7647	2.77071
2		0.963146	0.999781	0.948729	1.23626	0.928046	1.1014	0.949669		0.857997	0.929371	1.10923	1.06717	0.967923	1.02017	1.04994	0.99656	0.97392	1.01786			1.21101	0.123096
3		0.992545	1.01623	1.03491	0.855149	0.970781	0.975785	0.960639		0.953937	0.9442	0.96403	1.06433	1.01415	1.02584	0.982955	1.06856	0.949142	1.00275			1.06897	0.508262
4		1.01424	0.998058	1.00028	0.990658	1.0671	0.996657	1.06074		1.11122	1.09588	1.00745	0.915638	0.982362	0.965185	1.02328	0.950488	1.04817	0.972527			1.37178	3.55561
																						1.97539	1.21524
10		1.7257	0.703775	1.0832	1.16504	0.435151	1.32772	0.863214		0.68995	1.30311	1.76726	0.920866	1.81694	0.745667	0.981992	1.17588	0.785127	1.05475			1.15302	1.22878
11		1.63129	1.01621	1.17041	0.987477	1.24124	1.36753	1.04462		0.72784	1.40293	1.65286	0.992058		0.760909	1.14851	1.1057	0.839283	1.14992				1.94909
12		1.93727	1.31528	1.26645	0.98024	1.25738	1.3503	1.26379		0.784101	1.69307	1.37559	0.782573	2.80313	0.80109	1.09503	0.929476	0.909909	1.35155				0.964113
13		1.77985	1.30909	1.31196	1.04747	1.28827	1.58045	1.25323		0.608355	2.09982	1.41176	0.618769	2.72993	0.845686	1.24736	0.923238	0.917147	1.45997				1.44236
14		1.91748	1.35335	1.38747	0.761348	1.41416	1.60056	1.26699		0.525897	2.12456	1.28675	0.734691	3.14293	0.841765	1.17836	0.898285	0.894936	1.45359
15		1.87441	1.41416	1.42568	0.835186	1.32657	1.70583	1.15053		0.375198	2.82705	1.24126	0.708299	3.29032	0.809497	1.04807	0.874892	0.97854	1.40208
16		1.87368	1.33122	1.44368	0.891823	1.41975	1.98539	1.26507		0.30865	3.03601	0.967538	0.690938		0.887704	0.924136	0.954428	0.936114	1.45948
17		2.05124	1.41757	1.44468	1.00898	1.38643	2.00302	1.3089		0.285871	3.28769	0.713482	0.691414	3.76791	0.944399	0.705565	0.968464	0.80609	1.4639
18		1.92981	1.37554	1.43994	0.947097	1.32809	1.86576	1.30122		0.41066	3.17973	1.05553	0.595482	3.74916	0.982689	0.671837	0.926357	0.718245	1.42121
19		1.85709	1.42001	1.40032	0.900214	1.36133	2.02738	1.195		0.271207	3.13872	0.884318	0.649231		0.926507	0.682182	0.984059	0.65186	1.46193
20		1.80371	1.39823	1.40035	0.869693	1.23991	2.03194	1.23435		0.262932	3.16346	0.660547	0.714343	3.71982	0.988359	0.672002	1.15405	0.632893	1.36578
21		1.80049	1.42843	1.46448	0.813161	1.29664	2.10512	1.29674		0.263348	3.35192	0.869529	0.676314	3.60741	0.944522	0.672332	1.09011	0.795358	1.42367
22		1.81409	1.45083	1.42458	0.85396	1.19523	2.21871	1.24587		0.260057	3.20549	0.478833	0.690057	3.72529	0.997543	0.736844	1.05736	0.787373	1.29464
23		1.88825	1.39572	1.4314	0.849241	1.16122	2.11988	1.22347		0.281718	3.42835	0.263705	0.73061	3.58996	1.05637	0.924438	1.11818	0.824557	1.3437
24		1.87486	1.48827	1.44138	0.863505	1.11866	2.31844	1.33066		0.282261	3.16058	0.383618	0.74289	3.77196	1.00763	0.869858	0.893607	0.884702	1.46537
25		1.71677	1.59313	1.47319	0.866441	1.0967	2.12622	1.26347		0.297564	3.19125	0.273353	0.678717	3.87739	1.07787	0.88298	0.974702	0.839532	1.33782
26		1.61636	1.38215	1.48146	0.874832	1.16063	2.20376	1.23275		0.346604	3.29548	0.283933	0.739915	3.79551	1.01415	0.846887	0.907642	0.850013	1.36774
27		1.61318	1.47637	1.36067	0.880706	1.15724	2.21257	1.17676		0.411683	3.11652	0.297864	0.663653	4.12588	1.08649	0.968593	0.782881	0.7714	1.37853
28		1.72033	1.55423	1.38584	0.871895	1.09933	2.11087	1.25451		0.382067	3.39903	0.320253	0.709572	3.70853	0.980853	0.971977	0.768845	0.700025	1.41974
29		1.55005	1.67503	1.3824	0.918883	1.16623	2.17405	1.09933		0.315711	3.11024	0.105273	0.658286	3.86837	1.05512	0.937671	0.779762	0.66858	1.40552
30		1.70841	1.70015	1.3473	0.893292	1.32072	2.30992	1.13773		0.315966	2.30912	0.0620235	0.524932	3.96269	1.08034	1.05734	0.778202	0.6858	1.2863
31		1.70364	1.53816	1.26647	0.848611	1.32524	2.25367	1.15852		0.278619	2.99788	0.11995	0.620994	3.55715	1.09274	0.958662	0.943511	0.635887	1.30348
32		1.59633	1.706	1.3402	1.16683	1.26747	2.17652	1.11821		0.356764	2.89229	0.123713	0.493054	3.61282	1.0349	1.03803	1.00121	0.587721	1.34567
33		1.61899	1.78087	1.30718	1.2156	1.32979	2.16167	1.12621		0.368968	2.93602	0.105609	0.572017	3.76027	0.965593	0.941413	1.28037	0.591215	1.29759
34		1.72934	1.69236	1.31958	1.23899	1.31733	2.32686	1.12685		0.329544	2.74112	0.260538	0.507571	3.57746	0.929792	0.981358	1.47375	0.625905	1.48155
35		1.62065	1.77349	1.27005	1.19336	1.31826	2.14315	1.12429		0.386923	2.91772	0.170389	0.568198	3.62694	0.95844	1.11858	1.64842	0.677564	1.41876
36		1.66536	1.79047	1.27788	1.09173	1.35175	2.03372	1.07214		0.394846	2.86789	0.12226	0.54359	3.56184	1.11411	1.12023	1.64062	0.647617	1.52963
37		1.6557	1.92171	1.28324	1.11722	1.36074	1.96687	1.12589		0.474684	2.85162	0.14096	0.488628	3.71747	1.21849	1.1648	1.64218	0.733716	1.5625
38		1.59869	1.81761	1.29936	1.10568	1.25348	2.06135	1.13869		0.385613	2.88077	0.0739073	0.515461	3.51991	1.221	1.26191	1.56108	0.788122	1.54827
39		1.4776	1.76076	1.30065	1.07285	1.44774	1.92181	1.15277		0.391555	2.80637	0.0522272	0.551551	3.5417	1.13101	1.12997	1.78409	0.908411	1.45359
40		1.55855	1.71922	1.25799	1.1211	1.34463	1.89062	1.17804		0.363249	2.72621	0.117082	0.51176	3.55455	1.25336	1.1325	1.78565	0.928625	1.54092
41		1.5188	1.77496	1.23151	1.13043	1.42315	2.03124	1.22123		0.475163	2.74502	0.141445	0.514473	3.67295	1.1677	1.25022	1.87143	0.965311	1.4845
42		1.60141	1.7831	1.21579	1.11869	1.35421	1.93895	1.11021		0.480467	2.74841	0.117045	0.51226	3.53502	1.20355	1.16865	2.05389	0.96032	1.52816
43		1.51444	1.77217	1.19836	1.05229	1.38278	2.05363	1.16428		0.421682	2.72841	-0.0276407	0.544649	3.35742	1.16817	1.2919	2.05077	1.00998	1.60862
44		1.24503	1.77405	1.15142	0.922344	1.35412	1.96252	1.09134		0.390788	2.90552	0.192181	0.458166	3.6581	1.2834	1.30062	1.98371	0.956327	1.74304
45		1.24811	1.73376	1.22724	0.915317	1.36345	2.02035	1.22667		0.422129	2.78824	0.129151	0.54553	3.44379	1.20256	1.23247	1.91198	0.961069	1.55956
46		1.31897	1.78038	1.25379	0.904304	1.32555	2.10948	1.15917		0.401204	2.67587	0.112798	0.449301	3.39049	1.20629	1.37014	1.69364	0.968306	1.59831
47		1.45586	1.79152	1.29547	1.12309	1.28765	2.01589	1.20492		0.375965	2.69435	0.0365812	0.517805	3.4417	1.20373	1.35773	1.74823	0.9441	1.65277
48		1.36971	1.62723	1.2184	1.60965	1.32657	2.11404	1.26699		0.468103	2.65062	0.135447	0.520149	3.46453	1.15435	1.23891	1.74978	1.02246	1.62186
49		1.39689	1.77565	1.17584	1.49658	1.3626	2.17375	1.12877		0.485483	2.38386	0.0349792	1.001	3.37825	1.21415	1.20557	1.83556	1.03569	1.65915
Fig. 4i																						Fig. 4j
Time (m)		Tbx1+/+ 1	Tbx1+/+ 2	Tbx1+/+ 3	Tbx1+/+ 4	Tbx1+/+ 5	Tbx1+/+ 6	Tbx1+/+ 7	Tbx1+/+ 8	Tbx1+/+ 9	Tbx1+/+ 10			Tbx1+/- 1	Tbx1+/- 2	Tbx1+/- 3	Tbx1+/- 4	Tbx1+/- 5	Tbx1+/- 6	Tbx1+/- 7		LTP Amplitude
		Normalized EPSP slope
																						Tbx1+/+	Tbx1+/-
0		1.02358	0.94557	1.05826	1.00044	0.806396	1.60171	1.00539	1.3363	1.05725	1.00108			0.922567	0.71677	0.6643	1.03902	0.914226	0.749455	0.977102		2.53275	0.857398
1		0.887389	0.943588	1.45826	0.830893	0.872515	1.11274	1.10059	1.2012	0.942749	1.00005			1.10597	0.826979	1.0142	0.853977	0.799111	0.819438	0.893437		3.38292	0.908186
2		0.83386	1.00259	1.30739	0.94178	0.956655	0.527803	0.935128	1.15684	1.05725	1.00079			1.12902	0.952104	1.07505	0.902879	0.934462	0.855432	0.987579		3.13803	4.86715
3		0.988676	0.96932	0.999783	0.893625	0.927199	1.01034	1.00993	1.05344	0.874046	1.00026			1.059	0.976136	0.735294	0.986704	0.993861	1.00758	1.00724		2.08264	1.29684
4		1.16658	1.01981	0.796957	1.07043	1.08112	1.14933	1.04507	0.846227	1.12214	0.999651			0.926572	1.07889	1.12576	1.04736	1.04086	1.08887	1.00178		2.14546	3.03163
																						4.34715	1.90836
10		0.994448	1.26421	5.42968	0.900812	1.78789	4.11054	0.176091	1.97499	1.02672	1.00068			1.21777	0.894927	1.60757	1.15546	2.50047	1.15966	0.888275		3.70179	0.833612
11		0.867461	1.15275	4.34113	0.74412	1.98261	3.83672	0.556631	1.23934	1.21756	1.00036			1.15961	1.20981	1.33372	0.996241	2.39263	0.924935	1.09918		1.405
12		0.836746	1.06772	4.43963	0.721052	2.01801	3.96993	1.06726	1.32163	0.961831	1.00007			1.12439	1.2761	2.04369	1.04145	2.51155	1.46604	1.15696		1.646
13		0.804793	1.1232	4.49105	0.780972	2.12422	4.38437	0.971277	1.70467	1.13741	1.00081			1.19383	1.44183	2.41896	1.22113	2.5267	1.58533	1.30774		1.35
14		0.908484	1.1232	5.03043	0.88722	2.26584	4.84427	1.36946	2.05524	1.20611	1.0006			1.21791	1.70699	2.41896	1.191	2.5059	1.63727	1.40014
15		0.905599	1.24103	5.06044	0.943503	2.3632	5.02188	1.3191	2.42339	0.950383	1.00035			1.21823	1.4004	2.65731	1.30216	2.53416	1.4925	1.45632
16		0.710997	1.18049	4.8632	0.997776	2.54021	4.87493	1.45473	2.73057	1.11069	1.00133			1.06499	1.56612	2.58631	1.15603	2.57417	1.53867	1.38936
17		0.850351	1.22181	5.15894	1.01012	2.51366	5.22804	1.45017	2.67304	1.3626	1.00034			1.16021	1.60755	2.52038	1.17707	2.59678	1.58942	1.45032
18		1.17008	1.26445	3.89055	0.869895	2.8677	5.43843	1.82794	2.76518	1.54199	1.0009			1.28859	1.66556	2.74859	1.18787	2.71095	1.60866	1.39573
19		0.926831	1.27706	4.01655	0.757904	2.83229	4.89712	1.61397	2.54597	1.44275	1.00014			1.27473	1.35897	2.40375	1.25326	2.63115	1.76401	1.43385
20		0.991767	1.41481	4.20025	0.804136	2.81459	4.83052	1.81743	2.44996	1.41222	0.999628			1.17218	1.56613	2.63702	1.24018	2.74758	1.84674	1.40021
21		1.4053	1.56434	4.14205	1.0352	2.96506	4.84426	1.87454	2.41471	1.14885	1.00042			1.25722	1.37554	2.67252	1.27402	2.81201	1.66301	1.46801
22		1.16266	1.58176	4.27466	1.00773	1.88525	4.35476	2.15612	2.40861	1.0687	1.00002			1.11123	1.22638	3.15936	1.46707	2.89476	1.76233	1.27464
23		1.53929	1.57227	3.73879	1.2051	2.67298	5.45217	2.2293	2.1206	1.24046	1.00014			1.1692	1.4584	2.68774	1.5208	2.94156	1.64641	1.2369
24		1.50816	1.82845	2.87341	1.60779	2.75264	5.2217	2.31357	2.30264	1.07252	1.00072			1.13682	1.34239	3.0275	1.2416	2.9237	1.66349	1.12143
25		1.63845	1.91072	2.69616	1.75137	2.10652	5.4268	2.0885	1.93428	1.22519	1.0008			0.981152	1.2761	2.98693	1.07386	2.93432	1.81861	1.0556
26		1.69926	2.08967	2.92392	2.12697	2.15077	5.56847	2.12499	1.93288	1.11069	1.00043			1.01133	0.63805	2.95651	0.995388	2.92935	1.83472	1.14921
27		1.77347	2.3981	2.87575	1.82211	1.4781	5.78309	2.1706	1.78202	1.3397	0.999208			0.928774	0.190586	2.81959	1.01472	2.58502	1.90975	1.01855
28		2.14887	2.44494	2.9255	1.33595	1.15652	5.6245	1.84677	1.99106	1.69084	1.00004			0.977896	0.339741	3.19485	1.09461	2.55563	1.80538	0.951972
29		2.0493	2.4698	3.01146	1.6949	0.460248	5.65516	2.4393	1.88606	1.94656	1.00006			0.940331	0.0828635	3.05793	0.964966	2.56264	1.76353	1.05485
30		2.01219	2.53934	2.73395	1.94664	1.67872	5.48389	2.29712	2.00638	1.8626	1.00002			0.973584	0.09115	3.23035	0.885074	2.54795	2.00451	0.989098
31		2.21421	2.72706	3.11956	1.89428	1.70823	5.49552	2.54955	1.7337	1.77481	1.00035			0.830438	0.348027	3.36727	1.04059	2.66257	1.84482	1.00284
32		2.2909	2.92211	2.88595	1.69499	2.31304	5.56213	2.09703	1.46488	1.82443	1.00063			0.886623	-0.140868	3.37234	0.964397	2.58005	1.79456	1.05143
33		2.56569	2.84981	3.02901	1.37405	2.15962	5.29253	1.61754	0.923156	1.52672	1.00053			0.983812	0.09115	3.52955	1.16683	3.07811	1.95064	0.969662
34		2.45108	2.64035	2.96263	1.66637	1.05916	4.88126	1.61556	0.822655	1.62595	1.0001			0.967346	0.737486	2.72323	0.982878	2.85678	1.9528	0.997221
35		2.43644	2.87947	2.97876	1.69059	1.46925	5.07897	1.46723	0.684867	1.67939	1.00132			0.938634	0.836923	3.134	0.991123	2.95874	1.93717	0.948784
36		2.4721	3.17337	3.19983	1.51724	1.98261	5.13711	1.05199	1.7127	1.64504	1.00026			0.905244	0.817588	3.41799	0.968662	3.0078	1.86983	0.993881
37		2.48282	3.24567	3.23997	1.52844	1.47515	4.65396	1.12318	2.23814	1.30916	1.00101			0.946982	0.845209	3.21007	1.07556	3.0078	1.90398	0.934738
38		2.5389	3.05867	3.0117	1.82431	2.34254	4.34102		2.21607	1.51909	1.00054			0.894053	1.07723	2.43417	1.21005	3.05121	1.9605	0.956983
39		2.27461	3.52863	3.01254	1.99163	1.84984	4.58207		2.01046	1.49619	1.00071			0.912078	0.720913	2.96665	1.32263	2.99762	2.03	0.847657
40		2.54632	3.49716	3.3663	2.18536	2.32484	4.27758		1.52209	1.43512	1.00057			0.910794	0.820355	3.09343	1.14892	3.06861	1.84915	0.928969
41		2.46015	3.29155	3.17216	2.25553	1.82919	4.22472		1.98549	1.43512	1.001			0.880385	0.919786	3.69183	0.989133	2.97886	1.97925	0.854186
42		2.4989	3.45465	3.12943	2.30807	2.34844	4.62118		2.02781	1.31298	1.00078			0.879606	0.936359	2.35303	1.26435	3.17555	1.86478	0.867852
43		2.47272	3.38667	2.93336	2.01077	2.24223	4.31247		1.34316	1.39695	0.999283			0.834199	1.02751	2.99538	1.41418	3.01571	1.84314	0.798232
44		2.68567	3.28458	3.08888	1.65345	1.98261	4.29978		1.35013	1.18702	1.00101			0.782004	0.836922	2.49503	1.79119	2.9194	2.00547	0.718819
45		2.66217	3.0009	3.67007	1.71404	1.9354	4.00164		1.17698	1.28626	1.00105			0.748247	0.836922	2.11976		3.10773	1.90302	0.754882
46		2.60919	2.72298	3.27024	1.77846	1.72593	4.38965		1.09577	1.18703	1.00126			0.750677	1.20981	2.31246		2.98044	1.68657	0.797474
47		2.46427	2.92883	3.05393	1.81751	3.12437	4.11477		0.849547	1.18321	0.999969			0.716003	1.12695	2.5001		3.0702	1.80538	0.808633
48		2.31172	2.92271	3.06004	1.75893	1.57841	4.07882		0.907834	1.03054	1.00065			0.743202	1.1518	2.52545		3.0607	1.66878	0.695815
49		2.39212	3.02804	2.98453	1.4779	1.06506	3.46246		1.02505		1.0005			0.701648	0.588332	2.53053		2.99943	1.41578	0.72383

## Sheet: Fig5
Fig. 5b										Fig. 5c
P3_WT	P3_Df(16)1/+	P5_WT	P5_Df(16)1/+	P7_WT	P7_Df(16)1/+					P3_WT	P3_Df(16)1/+	P5_WT	P5_Df(16)1/+	P7_WT	P7_Df(16)1/+
17706.3	18734.4	17680.7	15811	13212.7	12548.6					16349.9	16927.8	17946.5	16384.3	13398.1	12057.5
17354.7	17334.4	19108.7	16421.5	10679.2	12500.1					16385.9	16749.8	18926.9	16235.5	10789.6	12573.6
18255.4	19151.4	18124.6	17463.9	11908.7	10820					16173.8	15778.9	19343.9	15934.3	10505.2	10540.7
18865.1	19895.4	18270.2	16488.6	13222.6	12831.6					14796.3	15143.4	17552.2	16231.9	13185.4	13592.2
19456.6	17344.1	17561.1	18128.3	13015.5	13101.5					17540.8	16690.8	17047.2	17904	11271.4	13902.5
	16041.9	19064.8	17280	13830.1	14627						15130.8	15541	16946.8	13919.4	13319.8
		15852.9	16580.5	12553.3	14246							19135.8	17708.1	12698.4	13971.3
		17544.6	18351.6									17607.6	17249.3
		17521.4	17017.2									17692.7	17158.7
		18635.7	16175.4									15480	16112.1
		15147.1	19365.3									15659.1	19005.5
		16635.4	16212.9										16555.9
			15290.5										17742.8
			18324.4										16483.4
			17036										17057
			18050.4										17100.5
			17515.6										16525.5
Fig. 5e										Fig. 5f
P3_WT	P3_Df(16)1/+	P5_WT	P5_Df(16)1/+	P7_WT	P7_Df(16)1/+					P3_WT	P3_Df(16)1/+	P5_WT	P5_Df(16)1/+	P7_WT	P7_Df(16)1/+
424.261	597.317	492.758	559.249	532.177	612.827					532.177	497.974	691.474	515.697	532.177	497.974
591.643	496.493	606.824	647.865	473.342	475.234					592.558	475.648	735.258	626.453	592.558	475.648
325.03	467.595	574.102	616.567	474.447	305.527					663.087	535.138	456.098	626.735	663.087	535.138
508.512	529.494	766.927	607.558	469.161	554.039					710.903	461.183	397.161	599.413	710.903	461.183
535.796	582.646	503.905	632.842	470.197	579.573					339.648	476.219	467.192	472.295	339.648	476.219
	597.388	536.29	463.889	412.982	621.633					394.954	560.565	533.984	659.507	394.954	560.565
		468.648	720.673	430.4	501.514					329.169	424.724	403.927	588.986	329.169	424.724
		520.208	664.743									470.788	585.025
		475.014	835.135									477.292	515.649
		428.103	385.192										569.054
													503.45
													467.616
Fig. 5h										Fig. 5i
WT-P3	Df(16)1/+-P3	WT-P5	Df(16)1/+-P5	WT-P7	Df(16)1/+-P7	WT-P14	Df(16)1/+-P14			WT-P3	Df(16)1/+-P3	WT-P5	Df(16)1/+-P5	WT-P7	Df(16)1/+-P7	WT-P14	Df(16)1/+-P14
56.5741	103.593	98.3942	143.074	72.44	74.1725	11.8462	12.8577			165.538	47.0228	196.103	215.547	69.1869	93.2583	2.9356	5.2094
88.1693	39.1287	178.239	102.95	112.254	59.3556	16.7958	5.29804			131.8	124.46	285.533	112.67	53.2962	58.5543	3.6585	7.58199
32.5849	109.395	136.895	95.517	93.7467	76.8013	8.44093	11.793			28.3184	56.588	211.986	148.567	42.3932	62.2191	8.35607	19.2508
97.4134	39.8586	101.443	169.562	63.7024	92.8399	28.6542	14.8979			47.4457	122.308	158.816	158.969	56.0763	86.0782	22.2737	13.2581
63.3523	121.373	110.364	128.242	29.9418	44.5709	25.4919	13.3957			0	67.1226	175.957	207.195	55.6031	0	22.0058	0
50.3685	70.4187	123.401	134.017	49.0423	60.9712	11.901	12.4872			22.1365	151.326	253.806	166.444	47.185	57.5992	8.552	61.4669
67.7069	109.322	133.181	86.0871	65.3761	60.6429	21.2721	1.25321			95.7835	44.2459	188.801	264.375	106.533	117.562	12.3746	14.2795
47.1795	55.1692	113.937	108.892	73.2795	81.4865	9.74634	12.5865			87.0963	196.873	119.352	202.117	91.6298	26.6483	19.3779	9.6867
67.8584	107.549	177.903	146.738	64.9738	63.8532	7.59718	11.7807			91.4314	58.7452	227.623	168.991	69.9353	79.1254	12.847	6.4952
33.6282	29.5335	127.93	89.673	69.6419	135.15		9.78679			0	127.613	154.151	122.088	130.807	176.904		11.3714
	39.9261	158.582	173.063	62.527	88.4346		20.3073				71.3171	199.559	263.017	164.724	169.31		14.8137
	72.7441	121.544	91.774	68.139	80.5478		9.44781				69.4138	236.637	97.4013	54.066	106.593		3.23737
			170.88	41.5489	107.828		8.01356						95.5253	74.6247			11.9237
			281.76	86.3957			15.0937						170.747	112.519			45.8167
			157.847	63.8793			11.5187						159.278	54.086			36.2032
			201.523	50.003			20.4945						176.368	66.876			28.0792
			123.841	84.6814			9.4431						73.6519	115.37			26.7409
			114.719				17.9453						216.449				19.7361
			163.675				13.1477						251.264				26.5671
			198.715				21.5987						228.74				50.9521
			235.186				17.5924						253.231				17.7868
							30.2056
Fig. 5k
WT(0-45 um)	Df1(0-45 um)	WT(45-90 um)	Df145-90 um)	WT(90-135 um)	Df1(90-135 um)	WT(135-180 um)	Df1(135-180 um)	WT(185-220 um)	Df1(185-220 um)	WT(220-265 um)	Df1(220-265 um)
52.2727	45.8333	25	41.6667	18.1818	12.5	4.54545	8.33333	1.8018	4.16667	1.44928	6.66667
38.7387	65.3846	32.4324	34.6154	20.7207	25	6.30631	7.14286	2.12766	2.77778	3.7037
33.3333	41.6667	42.8571	25	23.8095	14.2857	4.25532	3.84615	7.24638	5.26316	8.23529
44.6808	50	35.1064	28.5714	13.8298	17.3077	8.69565	2.08333	7.14286	4.34783	4.70588
31.8841	50	26.087	28.8462	24.6377	18.75	3.57143	0	6.17284	5.88235	3.44828
39.2857	45.8333	39.2857	29.1667	10.7143	11.1111	9.87654	21.0526	4.70588	6.45161	3.92157
28.3951	47.2222	33.3333	38.8889	18.5185	24.5614	11.7647	8.88889	1.5625	4.54545	0
18.8235	21.0526	34.1176	28.0702	22.3529	17.7778	1.5625	4.44444	1.63934	6.66667	2.8169
46.875	40	34.375	33.3333	15.625	13.3333	3.27869	13.0435	1.72414	2	9.09091
40.9836	44.4444	44.2623	37.7778	9.83607	15.2174	1.72414	4.54545	4		1.88679
43.1035	43.4783	39.6552	23.913	13.7931	16.2162	6.66667	3.57143	4.70588
46.6667	48.6487	20	35.1351	26.6667	13.6364	4	8.82353	8.62069
36	56.8182	32	25	24	10.7143	5.88235	6.45161	5.88235
62.1622	50	29.7297	35.7143	8.10811	17.6471	6.89655	6.97674	8.77193
24.7059	38.2353	16.9811	29.4118	22.3529	3.22581	13.7255	11.3636	2.8169
29.3103	35.4839	14.9733	48.3871	17.2414	16.2791	8.77193	6.66667	4.65116
24.5098	39.5349	16	37.2093	21.5686	25	4.16667	14	7.79221
29.8246	20.4546	13.6364	38.6364	19.2982	16.6667	6.66667	9.09091	5.26316
58.3333	33.3333	22.9167	30	14.5833	14	7.04225	5.88235	1.78571
56.6667	48	23.3333	22	13.3333	18.1818	4.65116		1.0989
40.8451	45.4545	29.5775	27.2727	16.9014	11.7647	10.3896		1.92308
37.2093	58.8235	39.5349	23.5294	13.9535		10.5263		9.43396
15.5844		14.2857		22.0779		7.14286		2.5
23.6842		34.2105		26.3158		8.79121		3.77359
46.4286		33.9286		10.7143		3.84615		8.41122
45.0549		15.0602		15.3846		11.3208		1.51515
63.4146		31.7073		4.87805		2.5
59.6154		28.8462		5.76923		9.43396
28.3019		35.8491		15.0943		8
45		42.5		7.5		15.8879
33.9623		12.5984		16.9811		10.6061
45.4545		40.9091		13.6364		10.8696
56		24		12		5.12821
21.4953		30.8411		23.3645		6.89655
33.3333		25.7576		28.7879		8
43.4783		23.913		21.7391		5
43.5897		35.8974		15.3846		2.94118
44.8276		27.5862		20.6897		6.45161
45.4545		40.9091		13.6364
56		24		12
60.6061		27.2727		12.1212
30		40		25
61.7647		35.2941		0
38.7097		45.1613		9.67742

## Sheet: Fig6
Fig. 6e										Fig. 6f
WT-p7	Df1-p7	WT-p14	Df1-p14	WT-p28	Df1-p28	WT-2-3M	Df1-2-3M			WT-p7	Tbx1+/--p7	WT-p14	Tbx1+/--p14	WT-p28	Tbx1+/--p28	WT-2-3M	Tbx1+/--2-3M
0.51	0.26	2.22	0.77	1.59	0.8	3.3	1.1383			0.59	0.19	2.05	0.46	2.37	0.55	2.25	0.62
0.58	0.37	2.4	0.75	2.5	1.4	3.7	1.22181			0.69	0.31	3.1	1.08	3.1	1.39	3.1	1.43
1.08	0.27	1.96	1.12	2.5	0.7	3.2	0.96761			0.63	0.27	1.86	0.72	1.8	0.86	1.84	1.12
0.51	0.29	2.5	1.28	2.6	0.74	3.8	1.22655			0.56	0.5	2.46	1.52	2.58	1.66	2.8	1.54
0.76	0.5	1.48	0.97	1.98		2.68186	0.6			0.52	0.6	2.3		2.7		2.7
1.44		2.3		2.8		2.9	0.91277			1.2		2.18		2.2		2.14
		2.9				2.8	0.76637			1.03		2		2.15		2.3
							1.09266			0.73		2.7		2.7		2.6
												2.1		2.2		2.1
Fig. 6g										Fig.6h							Fig. 6j
Ages	PF volume in WT	SF volume in WT	PF volume in Df1	SF volume in Df1						Ages	PF volume in WT	SF volume in WT	PF volume in Tbx1+/-	SF volume in Tbx1+/-				PF volume	SF volume
P7	1.4896	0.51	0.549	0.26						P7	1.34277	0.59	0.793457	0.19			WT1 for Df(16)1/+	2.6055	2.8
	1.1188	0.58	0.3029	0.37							1.50452	0.69	1.00098	0.31			WT2 for Df(16)1/+	3.0131	3.3
	1.1775	1.08	0.9254	0.27							1.15967	0.63	0.689697	0.27			WT3 for Df(16)1/+	3.3998	3.7
	1.283	0.51	0.7153	0.29							1.51367	0.56	1.16882	0.5			WT4 for Df(16)1/+	2.9083	3.2
	1.3458	0.76		0.5							1.60828	0.52		0.6			WT5 for Df(16)1/+	3.5017	3.8
	2.4578	1.44										1.2					WT6 for Df(16)1/+	2.4728	2.68186
	2.35											1.03					WT7 for Df(16)1/+	2.5769	2.9
	1.7012											0.73					WT1 for Tbx1+/-	2.72522	2.85204
	1.7705																WT2 for Tbx1+/-	2.65503	3.17292
	2.1338																WT3 for Tbx1+/-	2.38037	2.37749
P14	2.0441	2.22	0.4935	0.77						P14	2.43225	2.05	0.735474	0.46			WT4 for Tbx1+/-	2.65808	3.1306
	1.8785	2.4	0.3878	0.75							1.79443	3.1	0.991821	1.08			WT5 for Tbx1+/-	2.65198	2.93445
	1.907	1.96	0.8541	1.12							1.46484	1.86	0.808716	0.72			WT6 for Tbx1+/-	2.41395	2.41591
	1.4982	2.5	0.407	1.28							2.84424	2.46	0.360108	1.52			WT7 for Tbx1+/-	3.02429	3.82573
	1.8775	1.48	1.1237	0.97							2.14538	2.3					WT8 for Tbx1+/-	2.4231	2.93943
	1.4213	2.3	0.8387									2.18					WT9 for Tbx1+/-	2.75574	3.09932
	2.0354	2.9										2					WT10 for Tbx1+/-	3.19824	3.69767
	1.4025											2.7					WT11 for Tbx1+/-	1.95618	2.18195
	1.9903											2.1					WT12 for Tbx1+/-	2.45361	2.82438
	2.6599																WT13 for Tbx1+/-	2.2583	2.18536
	2.6863																WT14 for Tbx1+/-	2.3468	2.54894
	3.0393																WT15 for Tbx1+/-	2.06299	2.4179
	2.104																Df(16)1/+-1	0.8966	1.1383
	2.6827																Df(16)1/+-2	1.1889	1.22655
P28	2.7652	1.59	1.009	0.8						P28	2.285	2.37	0.8185	0.55			Df(16)1/+-3	0.5031	0.60256
	2.4331	2.5	0.874	1.4							1.796	3.1	0.919	1.39			Df(16)1/+-4	0.7866	1.22181
	2.8571	2.5	0.9639	0.7							1.8639	1.8	1.3258	0.86			Df(16)1/+-5	0.6861	0.96761
	2.3439	2.6	0.8024	0.74							1.8196	2.58	0.3643	1.66			Df(16)1/+-6	0.7763	0.91277
	2.5599	1.98	1.3579								2.29187	2.7	0.946045				Df(16)1/+-7	0.713	0.76637
	2.3726	2.8	1.1708								2.07214	2.2	1.34888				Df(16)1/+-8	1.0458	1.09266
	2.8407										1.79443	2.15	1.09863				Tbx1+/--1	0.50354	0.720599
	1.9631										2.61841	2.7	0.515747				Tbx1+/--2	0.78125	0.917289
	2.3843										2.72217	2.2					Tbx1+/--3	0.476074	0.775454
	2.9811																Tbx1+/--4	0.585937	0.866238
	3.4546																Tbx1+/--5	0.756836	1.1538
	3.0658																Tbx1+/--6	0.531006	0.894375
	2.4714																Tbx1+/--7	2.005	2.40391
	3.3868																Tbx1+/--8	0.299072	0.512719
2-3 month-old	2.6055	3.3	0.8966	1.1383						2-3 month-old	1.6733	2.25	0.7142	0.62			Tbx1+/--9	2.02026	2.20835
	3.0131	3.7	1.1889	1.22181							1.9297	3.1	0.7549	1.43			Tbx1+/--10	1.47095	1.81691
	3.3998	3.2	0.5031	0.96761							2.8571	1.84	0.9272	1.12			Tbx1+/--11	1.18713	1.33924
	2.9083	3.8	0.7866	1.22655							1.5105	2.8	0.6338	1.54			Tbx1+/--12	1.26242	1.43812
	3.5017	2.68186	0.6861	0.6							2.1653	2.7	0.6876				Tbx1+/--13	1.05286	1.35232
	2.4728	2.9	0.7763	0.91277							2.7919	2.14	1.7305
	2.5769	2.8	0.713	0.76637							2.3748	2.3
			1.0458	1.09266							2.1432	2.6
												2.1
Fig. 6l										Fig. 6m										Fig. 6n
WT-P7	Df1-P7	WT-P14	Df1-P14	WT-P28	Df1-P28	WT-2M	Df1-2M			WT-P7	Df(16)1/+-P7	WT-P14	Df(16)1/+-P14	WT-P28	Df(16)1/+-P28	WT-2M	Df(16)1/+-2M			WT-P14	Df(16)1/+-P14	WT-P28	Df(16)1/+-P28	WT-2M	Df(16)1/+-2M
0.505	0.4275	0.68375	0.655	0.7675	0.675	0.71125	0.63			0.36875	0.2825	0.53875	0.51	0.5325	0.42875	0.50625	0.38875			0.435	0.4475	0.46125	0.38625	0.39125	0.32375
0.50375	0.36	0.705	0.64	0.75	0.6775	0.765	0.605			0.35125	0.265	0.515	0.45375	0.5275	0.4375	0.395	0.37375			0.44	0.4375	0.45375	0.38625	0.4075	0.33
0.51625	0.4625	0.73125	0.7025	0.73375	0.63875	0.71125	0.665			0.3775	0.25375	0.57	0.51125	0.52625	0.40625	0.39	0.41375			0.435	0.43875	0.4425	0.38875	0.375	0.3275
0.58	0.47375	0.72875	0.715	0.7525	0.66875	0.69875	0.655			0.34875	0.27875	0.5075	0.5075	0.51875	0.48125	0.46	0.396667			0.4525	0.42625	0.46	0.3625	0.3575	0.365
0.57875	0.48125	0.7125	0.66875	0.76875	0.68125	0.775	0.603333			0.36125	0.19375	0.54	0.54375	0.50375	0.44875	0.3825	0.41125			0.46875	0.40625	0.47875	0.40625	0.3525	0.39375
0.59125	0.4425	0.69875	0.6875	0.755	0.70875	0.74875	0.629167			0.35625	0.21	0.53625	0.55625	0.51875	0.4575	0.395	0.37875			0.43375	0.375	0.46875	0.38875	0.39625	0.35125
0.5875	0.4575	0.75625	0.695	0.76125	0.6825	0.7725	0.591667			0.31	0.23875	0.55625	0.48625	0.53	0.47875	0.41125	0.3625			0.485	0.42875	0.44875	0.39625	0.39625	0.37625
0.56875	0.4925	0.75375	0.70875	0.7675	0.5925	0.73125	0.673333			0.3475	0.22	0.5525	0.5025	0.5325	0.47625	0.4275	0.405			0.50375	0.43875	0.485		0.36	0.34125
0.565	0.50125	0.73875	0.685	0.74		0.731667	0.605			0.28875	0.28	0.56625	0.4725	0.515		0.4475	0.40375			0.48625	0.4025	0.47		0.370833	0.3175
0.61125	0.4975	0.77	0.59375	0.73625		0.759167	0.614167			0.28375	0.23875	0.573333	0.5	0.52		0.449167	0.405			0.498333		0.4775		0.37875	0.2975
0.61875		0.73625		0.74875		0.705833	0.580833			0.29		0.54125		0.4825		0.414167	0.390833			0.46625		0.465		0.401667	0.3375
0.52125		0.74125		0.75375		0.75	0.578333			0.24125		0.56125		0.50875		0.48375	0.425833			0.465		0.4425		0.43875	0.329167
0.68875		0.7225				0.734167	0.59875			0.34625		0.5125				0.42	0.405			0.445				0.3825	0.3775
0.685		0.73125				0.739167	0.60125			0.33875		0.55375				0.465833	0.401667			0.43875				0.3775	0.33875
							0.6475										0.403333								0.37
							0.6275																		0.3025
Fig. 6o										Fig. 6p										Fig. 6q
WT-P7	Tbx1-P7	WT-P14	Tbx1-P14	WT-P28	Tbx1-P28	WT-2M	Tbx1-2M			WT-P7	Tbx1+/--P7	WT-P14	Tbx1+/--P14	WT-P28	Tbx1+/--P28	WT-2M	Tbx1+/--2M			WT-P14	Tbx1+/--P14	WT-P28	Tbx1+/--P28	WT-2M	Tbx1+/--2M
0.4	0.39375	0.7175	0.68125	0.70625	0.6275	0.69875	0.63375			0.3325	0.27125	0.5525	0.4525	0.45625	0.405	0.4525	0.42375			0.47	0.36125	0.43875	0.31125	0.42875	0.32125
0.5925	0.36	0.78875	0.6725	0.76375	0.63875	0.77	0.665			0.35125	0.22125	0.51375	0.47875	0.445	0.46125	0.495	0.36375			0.475	0.38375	0.42875	0.36625	0.4925	0.4125
0.6025	0.45375	0.73	0.6975	0.765	0.65	0.75125	0.69			0.40875	0.27875	0.56125	0.4925	0.48	0.44625	0.47375	0.395			0.43125	0.37125	0.40625	0.34625	0.4825	0.34
0.41625	0.48375	0.7375	0.63875	0.73875	0.655	0.73375	0.70875			0.32875	0.26125	0.5625	0.505	0.5625	0.455	0.46125	0.31525			0.50375	0.3875	0.46125	0.34875	0.4725	0.39875
0.475	0.45375	0.755	0.6675	0.69125	0.65	0.775	0.63375			0.3075	0.2875	0.55625	0.4975	0.5025	0.33875	0.435	0.34575			0.45	0.41	0.415	0.37375	0.40875	0.329875
0.57	0.525	0.79375	0.649167	0.74	0.6175	0.7425	0.66125			0.385	0.2575	0.55	0.3925	0.5075	0.43625	0.39375	0.367375			0.46125	0.3825	0.45625	0.36625	0.39625	0.295875
0.46875	0.41	0.765	0.69375	0.7525	0.6675	0.7725	0.65925			0.3225	0.26875	0.5225	0.49625	0.475	0.405	0.44125	0.37975			0.485	0.395	0.41625	0.35625	0.4275	0.3265
0.56125	0.3775	0.77	0.665	0.75125	0.665	0.775	0.670375			0.35875	0.34625	0.53875	0.45125	0.49125	0.425	0.45875				0.49125	0.37125	0.4525	0.36625	0.4025	0.35075
0.565	0.3875	0.72625		0.77125		0.8075				0.33875	0.21375	0.55125		0.45875		0.48375				0.4825		0.45375		0.45875
0.52625	0.49375	0.75375		0.76125		0.78875				0.29125	0.23625	0.5725		0.52375		0.495				0.45125		0.4425		0.44
0.5		0.725		0.72875		0.774625				0.32375		0.535		0.46		0.407625				0.46625		0.455		0.4195
0.63625		0.75125		0.6975		0.703375				0.39625		0.54125		0.4625		0.4355				0.45125		0.44125		0.426
0.555		0.69625		0.75625		0.746125				0.3825		0.51875		0.46375		0.42325				0.47		0.43125		0.45675
0.64625		0.73		0.72375		0.7065				0.41		0.5575		0.47		0.417625				0.45875		0.43875		0.41725
0.60875		0.78375		0.76125		0.759375				0.39		0.51125		0.4625		0.413625				0.4625		0.4		0.39
0.58875		0.73875		0.7625		0.75425				0.33125		0.56375		0.50875		0.443375				0.455		0.4575		0.428625
0.58875		0.75375		0.755		0.7655				0.3625		0.565		0.48		0.39375				0.46875		0.45625		0.388375
				0.7325		0.7405								0.535		0.451875						0.46375		0.424875

## Sheet: Fig7
Fig. 7f					Fig. 7g
group	celltype	cell_number	proportion		group	sample_id	celltype	cell_number
Tbx1+/-	Chondroctye progenitors (CP)	7336	0.474668		Tbx1+/-	bone_MUT1	Chondroctye progenitors	4030
Tbx1+/-	Connective tissue cells (CT)	996	0.0644452		Tbx1+/-	bone_MUT1	Connective tissue cells	878
Tbx1+/-	Matured chondrocyte	302	0.0195406		Tbx1+/-	bone_MUT1	Matured chondrocyte	48
Tbx1+/-	Matured osteoblasts	498	0.0322226		Tbx1+/-	bone_MUT1	Matured osteoblasts	287
Tbx1+/-	Osteoblasts	3159	0.2044		Tbx1+/-	bone_MUT1	Osteoblasts	1865
Tbx1+/-	Osteoclast	812	0.0525396		Tbx1+/-	bone_MUT1	Osteoclast	455
Tbx1+/-	hypertrophic chondrocyte/Osteoblasts	2352	0.152184		Tbx1+/-	bone_MUT1	hypertrophic chondrocyte/Osteoblasts	1342
WT	Chondroctye progenitors	8667	0.529735		Tbx1+/-	bone_MUT2	Chondroctye progenitors	3306
WT	Connective tissue cells	1647	0.100666		Tbx1+/-	bone_MUT2	Connective tissue cells	118
WT	Matured chondrocyte	285	0.0174195		Tbx1+/-	bone_MUT2	Matured chondrocyte	254
WT	Matured osteoblasts	402	0.0245706		Tbx1+/-	bone_MUT2	Matured osteoblasts	211
WT	Osteoblasts	2654	0.162215		Tbx1+/-	bone_MUT2	Osteoblasts	1294
WT	Osteoclast	747	0.0456574		Tbx1+/-	bone_MUT2	Osteoclast	357
WT	hypertrophic chondrocyte/Osteoblasts	1959	0.119736		Tbx1+/-	bone_MUT2	hypertrophic chondrocyte/Osteoblasts	1010
					WT	bone_WT1	Chondroctye progenitors	5363
					WT	bone_WT1	Connective tissue cells	1315
					WT	bone_WT1	Matured chondrocyte	147
					WT	bone_WT1	Matured osteoblasts	256
					WT	bone_WT1	Osteoblasts	1456
					WT	bone_WT1	Osteoclast	427
					WT	bone_WT1	hypertrophic chondrocyte/Osteoblasts	1257
					WT	bone_WT2	Chondroctye progenitors	3304
					WT	bone_WT2	Connective tissue cells	332
					WT	bone_WT2	Matured chondrocyte	138
					WT	bone_WT2	Matured osteoblasts	146
					WT	bone_WT2	Osteoblasts	1198
					WT	bone_WT2	Osteoclast	320
					WT	bone_WT2	hypertrophic chondrocyte/Osteoblasts	702
Fig. 7i						Fig. 7j
group	celltype	cell_number	proportion			group		celltype	cell_number
Tbx1+/-	Astroglia	3877	0.144508			Tbx1+/-	PF_MUT1	Astroglia	2017
Tbx1+/-	Diff.GABA.interneuron	2022	0.0753662			Tbx1+/-	PF_MUT1	Diff.GABA.interneuron	941
Tbx1+/-	Diff.Granule Neuron	10302	0.383987			Tbx1+/-	PF_MUT1	Oligodendrocyte	414
Tbx1+/-	Endothelial	113	0.00421186			Tbx1+/-	PF_MUT1	GABA.interneuron	49
Tbx1+/-	GABA.interneuron	226	0.00842372			Tbx1+/-	PF_MUT1	Diff.Granule Neuron	5297
Tbx1+/-	GABA.interneuron.progenitor	1094	0.0407768			Tbx1+/-	PF_MUT1	GABA.interneuron.progenitor	594
Tbx1+/-	GNP	5275	0.196616			Tbx1+/-	PF_MUT1	GNP	3112
Tbx1+/-	Immune	206	0.00767826			Tbx1+/-	PF_MUT1	Meningeal	227
Tbx1+/-	Meningeal	428	0.0159529			Tbx1+/-	PF_MUT1	Immune	73
Tbx1+/-	Oligodendrocyte	856	0.0319058			Tbx1+/-	PF_MUT1	Endothelial	48
Tbx1+/-	Pericyte	43	0.00160274			Tbx1+/-	PF_MUT1	Pericyte	18
Tbx1+/-	Progenitors	92	0.00342913			Tbx1+/-	PF_MUT1	Purkinje	307
Tbx1+/-	Purkinje	703	0.026203			Tbx1+/-	PF_MUT1	Progenitors	20
Tbx1+/-	RL.early	315	0.011741			Tbx1+/-	PF_MUT1	RL.early	141
Tbx1+/-	UBC	750	0.0279548			Tbx1+/-	PF_MUT1	UBC	396
Tbx1+/-	UBC/Granule	527	0.0196429			Tbx1+/-	PF_MUT1	UBC/Granule	181
WT	Astroglia	3275	0.15298			Tbx1+/-	PF_MUT2	Astroglia	1860
WT	Diff.GABA.interneuron	1579	0.0737575			Tbx1+/-	PF_MUT2	Diff.GABA.interneuron	1081
WT	Diff.Granule Neuron	7984	0.372945			Tbx1+/-	PF_MUT2	Oligodendrocyte	442
WT	Endothelial	70	0.00326981			Tbx1+/-	PF_MUT2	GABA.interneuron	177
WT	GABA.interneuron	180	0.00840807			Tbx1+/-	PF_MUT2	Diff.Granule Neuron	5005
WT	GABA.interneuron.progenitor	955	0.0446095			Tbx1+/-	PF_MUT2	GABA.interneuron.progenitor	500
WT	GNP	4129	0.192872			Tbx1+/-	PF_MUT2	GNP	2163
WT	Immune	179	0.00836136			Tbx1+/-	PF_MUT2	Meningeal	201
WT	Meningeal	278	0.0129858			Tbx1+/-	PF_MUT2	Immune	133
WT	Oligodendrocyte	768	0.0358744			Tbx1+/-	PF_MUT2	Endothelial	65
WT	Pericyte	31	0.00144806			Tbx1+/-	PF_MUT2	Pericyte	25
WT	Progenitors	60	0.00280269			Tbx1+/-	PF_MUT2	Purkinje	396
WT	Purkinje	596	0.0278401			Tbx1+/-	PF_MUT2	Progenitors	72
WT	RL.early	270	0.0126121			Tbx1+/-	PF_MUT2	RL.early	174
WT	UBC	553	0.0258315			Tbx1+/-	PF_MUT2	UBC	354
WT	UBC/Granule	501	0.0234025			Tbx1+/-	PF_MUT2	UBC/Granule	346
						WT	PF_WT1	Astroglia	2042
						WT	PF_WT1	Diff.GABA.interneuron	906
						WT	PF_WT1	Oligodendrocyte	486
						WT	PF_WT1	GABA.interneuron	101
						WT	PF_WT1	Diff.Granule Neuron	4422
						WT	PF_WT1	GABA.interneuron.progenitor	586
						WT	PF_WT1	GNP	2365
						WT	PF_WT1	Meningeal	155
						WT	PF_WT1	Immune	103
						WT	PF_WT1	Endothelial	15
						WT	PF_WT1	Pericyte	12
						WT	PF_WT1	Purkinje	299
						WT	PF_WT1	Progenitors	31
						WT	PF_WT1	RL.early	141
						WT	PF_WT1	UBC	306
						WT	PF_WT1	UBC/Granule	285
						WT	PF_WT2	Astroglia	1233
						WT	PF_WT2	Diff.GABA.interneuron	673
						WT	PF_WT2	Oligodendrocyte	282
						WT	PF_WT2	GABA.interneuron	79
						WT	PF_WT2	Diff.Granule Neuron	3562
						WT	PF_WT2	GABA.interneuron.progenitor	369
						WT	PF_WT2	GNP	1764
						WT	PF_WT2	Meningeal	123
						WT	PF_WT2	Immune	76
						WT	PF_WT2	Endothelial	55
						WT	PF_WT2	Pericyte	19
						WT	PF_WT2	Purkinje	297
						WT	PF_WT2	Progenitors	29
						WT	PF_WT2	RL.early	129
						WT	PF_WT2	UBC	247
						WT	PF_WT2	UBC/Granule	216

## Sheet: SFig1
SFig. 1a
2 m-WT-female	2 m-Df1-female	2 m-WT-male	2 m-Df1-male	4 m-WT-female	4 m-Df1-female	4 m-WT-male	4 m-Df1-male	8 m-WT-female	8 m-Df1-female	8 m-WT-male	8 m-Df1-male
2.6	0.9	2.9	0.5	2.2694	1.1966	2.3193	0.5419	1.7457	0.4715	1.8308	0.3128
3	1.2	2.5	0.7	1.951	0.5419	2.6134	1.2741	2.5895	0.362	3.335	0.5169
3.4	0.8	2.6	0.7			2.2986	0.5591	2.4118	0.4578	1.8332	0.4531
	0.8		1			2.936	0.2912		0.4795	2.9644	0.3862
						2.8822	0.331		1.159	1.7293	0.6635
						2.0645	0.8528		1.4588	3.0438
						2.4969	0.5924
						2.5858	0.8187
							0.5677
							0.3773
SFig. 1b
p7-WT-left	p7-Df1-left	p7-WT-right	p7-Df1-right	p14-WT-left	p14-Df1-left	p14-WT-right	p14-Df1-right	p28-WT-left	p28-Df1-left	p28-WT-right	p28-Df1-right	4 m-WT-left	4 m-Df1-left	4 m-WT-right	4 m-Df1-right	8 m-WT-left	8 m-Df1-left	8 m-WT-right	8 m-Df1-right
0.7081	0.2355	0.7815	0.3135	0.9019	0.2258	1.1422	0.2677	1.5626	0.1479	1.2026	0.8611	1.3654	0.6932	0.904	0.5034	0.9598	0.2777	0.7859	0.1938
0.6092	0.125	0.5096	0.1779	0.5028	0.2391	1.3757	0.1487	1.2201	0.7116	1.213	0.1624	0.8121	0.3713	1.1389	0.1706	0.8497	0.1158	0.9811	0.197
0.6799	0.4163	0.4976	0.5091	1.3584	0.2462	0.5486	0.6079	1.7308	0.1473	1.1263	0.8166	1.1406	0.7977	1.1787	0.4764	1.7253	0.2529	1.6097	0.264
0.5964	0.3585	0.6866	0.3568	0.7282	0.2391	0.77	0.1679	1.291	0.2867	1.0529	0.5157	1.6415	0.2958	0.9719	0.2633	0.6526	0.3891	1.1806	0.064
0.9353		0.4105		1.26	0.7	0.6175	0.4237	1.8311	0.7613	0.7288	0.5966	1.0946	0.1293	1.204	0.1619	1.4129	0.1556	1.5515	0.2306
1.4246		1.0332		0.6569	0.2539	0.7644	0.5848	1.3785	0.4811	0.9941	0.6897	1.6619	0.178	1.2741	0.153	1.5514	0.2446	1.0381	0.1174
1.1927		1.1573		0.7638		1.2716		1.2053		1.6354		1.4836	0.4565	1.3986	0.3963	1.042	0.2402	1.3698	0.2176
0.8817		0.8195		0.6125		0.79		0.9873		0.9758		1.8032	0.4714	0.2613	0.121	0.9458	0.2609	0.7835	0.2186
0.9016		0.8689		1.3284		0.6619		1.6467		0.7376		1.1673	0.6297	1.3296	0.189	1.8022	0.3703	1.2416	0.7887
0.7667		1.3671		1.179		1.4809		1.4431		1.538		1.0424	0.2959	1.5434	0.2718		0.7276		0.7312
				1.3672		1.3191		1.8852		1.5694			0.1589		0.2184		0.2722		0.3913
				1.4902		1.5491		1.2107		1.8551
				1.1605		0.9435		1.4081		1.0633
				0.9897		1.693		1.6227		1.7641
SFig. 1c
WT-p7	Df1-p7	WT-p14	Df1-p14	WT-p28	Df1-p28	WT-4m	Df1-4m	WT-8m	Df1-8m
301.716	276.914	383.281	413.547	419.579	414.106	474.4	473.1	468.8	468.8
293.274	343.525	390.022	417.502	429.731	417.739	473.4	465.9	462.3	488.3
393.708	314.082	395.752	386.189	440.547	446.318	477.2	476.2	460	474.8
301.353	344.595	389.912	402.624	430.508	415.5	463.4	472.7	477.9	433.7
353.875		385.393	397.322	422.051	420.73	458.5	475.2	442.4	451
361.187		415.63	404.595	447.405	433.635	463.5	471	468.8	505.8
364.307		408.057		433.828		481.2	477.1	467.8	502.1
339.094		418.567		454.409		465.6	475.1	473.3	514.6
361.221		408.628		430.095			475.9	470.4	470.6
346.455		433.65		430.22			473.9		479.7
		414.431		429.08			477.9		489.9
		417.498		422.603
		428.386		446.775
		417.151		428.445
SFig. 1d
WT-p7	Df1-p7	WT-p14	Df1-p14	WT-p28	Df1-p28	WT-4m	Df1-4m	WT-8m	Df1-8m
28.6841	26.1084	46.8677	39.3213	58.5953	55.9521	51.6	51.3	48.2	48.7
30.0146	38.1812	45.4077	40.6934	61.0767	59.314	52.5	49.9	50.7	47.9
33.7622	34.6973	40.2783	46.6992	58.0029	58.938	53.1	50.9	50.1	50.5
34.0747	33.9966	42.3877	49.5117	58.0306	53.5718	49.8	48.8	53.8	45.1
38.0444		42.3486	46.6211	57.876	57.5854	47.8	52.5	50.8	48.9
39.7363		49.7559	44.5996	60.0781	55.0317	50.1	49.1	49.5	54.4
38.3105		50.3516		61.7114		54.4	54.9	47.4	56.4
36.7017		52.4512		65.686		47.6	51.6	52.6	59.7
38.8357		51.7773		59.5386		48	51.6	49.3	54.5
40.3003		56.4526		60.7373		52.4	48.9		55
		51.8896		60.78			53.4		51.3
		54.5947		53.6719
		57.1558		55.9985
		51.3965		60.7031
SFig. 1f
WT-PF(new)-outer	Df1-PF(new)-outer	WT-PF(new)-inner	Df1-PF(new)-inner	WT-PF(new)-total	Df1-PF(new)-total
2.6	0.9	2.9	2.2	5.5	3.1
3	1.2	2.7	2.2	5.7	3.4
3.4	0.5	2.8	3	6.2	3.5
2.9	0.8	3.7	2.7	6.6	3.5
3.5	0.7	3.8	2.9	7.3	3.6
2.5	0.8	3.4	2.3	5.9	3.1
2.6	0.7	3.8	3.1	6.4	3.8
	1		3.2		4.2
SFig. 1h
WT-automatic	Df1-automatic
3.86122	0.60048
3.93185	0.965952
2.86481	1.02319
3.36247	1.3865
3.22661	0.817776
2.78856	0.81756
2.8201	1.20917
	0.933768

## Sheet: SFig2
SFig. 2d						SFig. 2e						SFig. 2f				SFig. 2g
TD-female	TD-male	22q-female	22q-male			TD-left	TD-right	22q-left	22q-right			TD	22q			TD	22q
879.784	634.569	883.3	849.023			442.968	436.816	390.234	244.335			978086	838209			147775	97486.5
854.296	462.304	561.62	421.875			478.125	405.175	224.121	238.183			1214679	953844			148829	115963
885.057	491.308	813.866	358.592			428.027	426.269	428.027	420.996			1079603	1113106			131691	133083
705.76	575.682	688.182	512.401			189.843	371.777	210.938	210.938			1290854	998777			137692	103703
798.925	485.156	607.323	471.093			347.167	466.699	179.296	179.296			1291696	914754			160558	121454
628.417	520.312	955.37	950.976			319.921	368.261	210.058	281.25			1158545	879580			156354	126752
479.882	667.089	765.526	670.604			471.093	413.964	273.339	302.343			927896	1038632			122746	100023
623.144	428.906	894.726	522.07			300.585	306.738	186.328	298.828			1046845	884062			130488	95247.1
609.96	412.206	1202.34	525.585			444.726	510.644	286.523	225.878			1192593	1140375			142574	143254
670.605	595.018	870.116	646.874			361.23	404.296	259.277	261.035			1112768	937946			125338	106842
695.214	702.246	690.82	873.632			429.785	464.941	227.636	243.457			1041352	1017384			129667	133604
821.776	359.472	521.19	783.104			348.046	357.714	341.015	326.074			1054496	1119893			132388	114284
670.605	552.831	709.276	493.066			563.378	638.964	430.664	520.312			1351388	1168322			149584	141468
909.667	600.292	808.593	535.253			397.265	401.66	332.226	338.378			898025	1030085			115034	111317
659.179	348.925	557.225	317.285			396.386	473.73	214.453	214.453			1130491	898783			136552	101672
633.69	687.304	502.734	673.241			353.32	275.097	177.539	234.667			1068429	1009044			120874	109160
878.026	368.261	811.229	501.854			327.832	362.988	292.675	302.343			1096374	860624			138639	99864.9
645.116	551.073	841.112	398.144			226.757	294.433	280.371	421.875			1099525	846300			131465	108492
668.847	775.194	380.565	515.038			212.695	267.188	290.039	232.031			931610	945851			109442	116861
880.663	909.667	423.632	479.003			288.281	334.863	144.14	215.332			1091273	924565			140375	105931
537.01	964.16	420.995	582.714			303.222	306.738	249.609	275.976			1000799	1287796			130314	136669
921.093	921.972	489.55	600.292			283.886	425.39	290.039	356.835			1269083	1076429			138262	121332
645.995	587.987	454.394	627.539			465.82	342.773	235.546	317.285			1200210	1253464			149518	138345
806.835	739.159	568.651	620.507			354.199	316.406	391.113	482.519			912087	1033569			127658	122377
479.002	630.174	476.366	659.179			283.886	273.339	327.832	272.46			1135471	907126			130323	119195
680.272	568.652	537.89	580.077			318.164	377.05	397.265	385.839			1080150	1104044			137283	123589
	685.546	534.374	415.722			435.058	386.718	168.75	180.175			1132526	961854			141604	107492
	916.698	475.487	647.754			326.953	343.652	249.609	243.457			989316	889650			141940	119422
	605.565	661.816	906.152			462.304	447.363	268.945	266.308			1086880	1062762			136146	130357
	729.491	493.944	582.714			280.371	222.363	176.66	140.625			1248197	917260			144118	105358
	844.628	602.929	669.726			415.722	395.507	292.675	380.566			1096305	947814			141682	98882.2
	566.015	646.874	557.226			378.808	462.304	343.652	343.652			1204149	972140			135464	125731
	848.144	542.284	451.757			370.898	404.296	200.39	167.871			1120598	912501			140258	102140
	684.668	549.315	554.589			475.488	434.179	245.214	305.859			1317385	918473			144631	96567.2
	575.683	682.909	631.932			458.789	505.371	275.976	225.878			1263603	1038953			144421	118470
	1303.42	466.698	642.48			445.605	476.367	166.113	232.031			1192661	1327013			144595	127377
	595.018	526.464	801.562			322.558	265.429	191.601	188.964			1121872	831929			131382	100710
	719.824	415.721	658.3			314.648	424.511	289.16	225.878			1189344	1040506			139302	116763
	823.534	558.105				245.214	384.96	200.39	278.613			1075117	940017			118043	110732
	736.523	403.417				360.351	298.828	198.632	225			1043221	895642			135364	109495
	631.933	411.328				261.035	307.617	256.64	326.074			1242913	1185958			131231	143744
	972.069	873.632				320.8	312.89	265.429	334.863			919511	1166827			109980	142437
						452.636	425.39	198.632	222.363			1058468	946696			134115	131712
						330.468	355.078	215.332	274.218			1098989	904132			141645	103026
						464.062	452.636	309.375	318.164			1227697	1164253			155020	139326
						291.796	353.32	241.699	212.695			1013706	1142841			122832	107361
						333.984	334.863	248.73	319.921			1172015	924662			130146	112772
						285.644	319.921	217.089	259.277			1041253	908265			121808	97930.4
						456.152	424.511	240.82	297.07			1276584	757548			137752	106058
						254.003	283.007	273.339	261.035			877623	992941			119094	113663
						363.867	557.226	306.738	313.769			1173371	1084966			160659	120533
						311.132	334.863	321.679	337.5			936171	926766			125796	102278
						353.32	376.171	235.546	239.941			1221796	825772			141804	89411.1
						409.57	435.058	279.492	382.324			1224054	746596			156366	114618
						257.519	308.496	207.421	286.523			1226293	983901			134836	112738
						436.816	411.328	326.074	254.003			1251233	899409			159565	111037
						333.105	351.562	192.48	223.242			1154277	1122485			141964	136060
						288.281	287.402	295.312	352.441			1134286	1028145			135780	118361
						675.878	627.539	326.953	275.976			1064877	1005888			159063	113757
						235.546	359.472	334.863	312.011			1219926	1346780			134718	124652
						374.414	345.41	449.121	457.031			1358931	806903			165725	99065.9
						399.023	424.511	264.55	277.734			1153274	997882			135662	97314.2
						422.753	384.082	302.343	246.972			943548	1063873			124141	119929
						352.441	384.082	339.257	243.457			1239722	1019572			155021	121441
						300.585	178.417	327.832	341.894			1103318	1070823			124617	114312
						389.355	290.917	297.07	260.156			1180271	992460			138998	127238
						314.648	317.285	341.894	341.015			1180212	955342			135696	95234.8
						484.277	487.792	234.667	232.031			1130852	1216364			140235	108363
								219.726	232.031				1119296				127312
								275.097	251.367				1099393				125294
								248.73	305.859				949875				111902
								217.089	198.632				1054953				133443
								328.71	303.222				978881				114186
								280.371	277.734				1026328				122563
								288.281	354.199				959183				95401.7
								160.839	242.578				931431				109888
								224.121	187.207				1060490				122442
								407.812	393.75				1092116				116822
								314.648	343.652				880921				95049.3
								456.152	417.48
SFig. 2h
TD-B_IV	22q-B_IV	TD-B_V	22q-B_V	TD-B_VI	22q-B_VI	TD-B_Crus_I	22q-B_Crus_I	TD-B_Crus_II	22q-B_Crus_II	TD-B_VIIB	22q-B_VIIB	TD-B_VIIIA	22q-B_VIIIA	TD-B_VIIB.1	22q-B_VIIB.1	TD-B_IX	22q-B_IX	TD-B_CM	22q-B_CM		TD-B_I/II	22q-B_I/II	TD-B_III	22q-B_III	TD-B_X	22q-B_X
4807.61	3839.94	9740.04	7579.68	20056.6	13588.8	27701.3	17660.8	18886.8	11349.3	10251.6	7149.03	12869.8	8352.25	10251.6	7149.03	9558.98	6203.32	20076	13049.1		121.289	111.621	1556.54	1381.64	1618.07	1168.07
6186.62	4750.49	11958.4	8485.84	20109.3	15607.6	24435.4	21397	18810.4	14102.9	11320.3	7094.53	14142.5	9048.34	11320.3	7094.53	8560.54	7972.56	20810.8	17168.6		224.121	120.41	2133.11	1567.09	1602.25	1231.35
5845.6	5875.49	10240.1	9417.48	17855.9	17569.3	26010.4	21629	16204.4	18104.6	8608.89	9696.97	10265.6	11020.6	8608.89	9696.97	8032.32	7818.75	17894.5	20105		137.109	243.457	2259.67	1903.71	1194.43	1436.13
5915.04	3770.51	9479	7490.92	17447.2	15017.9	21557.8	19344.7	20007.5	12718.6	11310.6	6707.81	13141.4	9377.05	11310.6	6707.81	6865.14	5874.61	21081.5	14095		154.688	129.199	1870.31	1204.1	1311.33	1197.07
5909.77	5543.26	9869.24	8990.33	22050	18546.7	25510.2	19167.2	22691.6	16385.5	11875.8	9156.44	13549.2	10813.2	11875.8	9156.44	11627	6474.03	23540.6	16377.5		258.398	144.141	2382.72	1654.1	1822.85	1324.51
5233.01	4999.21	10482.7	8807.52	20569	17651.1	29809	23493.1	19691.8	17417.3	12883	8236.24	14603.9	10411.5	12883	8236.24	7906.64	7871.49	22652.9	17535.9		198.632	141.504	2362.5	1767.48	1224.32	1379
4992.18	3575.39	9136.24	7542.77	15532	14451	22165.2	17454.2	13914.8	11444.2	8683.59	6345.71	10287.6	8029.69	8683.59	6345.71	7830.18	6122.47	20297.5	15211.2		145.019	139.746	2202.54	1508.2	1366.7	1145.21
4601.08	3703.71	9297.95	6766.7	17701.2	13463.1	24309.7	16928.6	18186.3	13481.5	9646	6999.61	11468.9	8447.17	9646	6999.61	6433.59	4549.22	18065	12511.2		171.387	105.469	1936.23	1304.3	1107.42	1009.86
6368.55	5253.22	11496.1	10896.7	19964.3	22091.3	23787.6	27149.4	17932.3	18784.9	9704	9479.88	12701.1	11579.6	9704	9479.88	7317.78	7328.32	19674.3	19375.5		165.234	224.121	2011.82	2090.04	1773.63	1352.64
4171.29	4520.21	8637.01	8253.8	17302.2	15046.9	24918.7	20784.4	14415.8	12762.6	8105.28	6666.51	10132	7509.38	8105.28	6666.51	9208.3	6396.68	16738.8	15904.7		246.972	135.352	2050.49	1666.41	1369.34	1053.81
5102.93	5519.53	9377.93	9483.4	17549.1	18988.8	24352.7	24616.4	14298.9	16670.2	8563.18	8792.58	11917.1	11413.5	8563.18	8792.58	8116.7	7926.86	17800.5	18584.5		162.598	141.504	1844.83	1799.12	1723.54	1516.11
5522.17	4922.75	9961.53	7973.44	19381.6	13506.2	21796.9	19011.7	17216	16020.7	8827.74	9551.95	10070.5	10734.1	8827.74	9551.95	10713	6290.33	17964.8	16527.8		127.441	135.351	1827.25	1678.71	1408.01	1340.33
5857.91	5251.47	11490	9219.73	21824.2	18885.1	25432	29989.1	18068.5	18551.1	9809.47	9679.39	14092.4	11038.2	9809.47	9679.39	7431.16	8321.49	21554.3	18846.4		185.449	166.113	2270.22	2036.43	1670.8	1574.12
3662.4	4917.48	7247.46	8368.95	16317.8	14052.8	24314.9	20065.4	14764.8	13455.2	7972.56	7901.37	8721.39	9201.27	7972.56	7901.37	6319.34	6214.75	17100	17064.8		124.805	130.078	1491.5	1495.02	1232.23	1335.06
5868.45	3714.26	9998.43	7653.52	18824.4	14527.4	23523.1	16881.2	19101.3	13223.1	9945.7	6525.88	11449.5	8515.72	9945.7	6525.88	6971.48	6279.79	19577.7	15396.7		159.082	134.473	1916.01	1458.11	1441.41	1233.98
4997.46	4843.65	8357.52	8179.98	16882	15351	21744.2	18826.2	16208.8	13104.5	8361.91	7048.83	10699.8	8655.47	8361.91	7048.83	5732.22	6946.88	17594.8	16715.9		187.207	138.867	2152.44	1734.96	1177.73	1212.89
5176.76	4926.27	9952.74	10290.2	19143.5	14211	24502.1	15099.6	18896.5	11047	9290.04	6383.49	11745.7	8299.52	9290.04	6383.49	9807.71	5358.7	18542.3	15265.7		161.719	174.902	1866.8	1589.94	1352.64	1291.11
4552.73	4499.12	9007.03	8099.12	17456.8	16625.4	22435.8	17790	19887.9	14595.1	9238.18	7427.64	11071.6	9450	9238.18	7427.64	7521.68	5112.59	19900.2	16085.7		120.41	112.5	1810.55	1328.91	1219.92	1320.12
3925.2	4298.74	7127.93	7790.63	14197	17344.3	19353.5	20468.8	15596.2	15135.6	7984.86	7856.55	9127.44	10030.1	7984.86	7856.55	7160.45	7899.61	16217.6	15461.7		95.8008	146.777	1322.75	1775.39	1044.14	1090.72
4529.01	4845.41	9916.7	7278.23	19858	13855.1	26746.8	18109	16898.7	13640.6	11207.8	7498.83	13193.3	8490.24	11207.8	7498.83	7004.88	6902.06	19452.8	16613.1		148.535	113.379	1995.12	1493.26	1563.57	1088.09
4529.01	4667.87	8532.42	10669.9	20510.1	20852.9	25425	23225.1	16105.1	17129.9	9060.64	9776.95	10646.2	11567.3	9060.64	9776.95	7345.9	6720.12	18462.3	20475		138.867	123.047	1532.81	1795.61	1382.52	1616.31
5574.03	4906.05	10288.5	9245.21	20270.2	19662	23915.9	23234.7	18381.4	14226	8819.82	7731.74	11177	9593.27	8819.82	7731.74	7595.51	7086.62	21391.7	15927.5		176.66	166.992	2051.37	1554.79	1464.26	1490.62
5572.26	5385.06	11919.7	9938.67	22338.2	19328	25350.3	26254.7	19807	16232.5	10551.3	9481.64	12656.2	11521.6	10551.3	9481.64	8105.27	7267.68	20469.7	20535.6		159.961	181.934	2084.76	1867.68	1541.6	1478.32
5373.63	5444.82	8216.01	9213.57	18174	17651.1	20510.2	22993.9	18638.1	14995.9	9379.68	7323.93	10639.2	9712.79	9379.68	7323.93	8146.58	6578.61	18849	17535.9		121.289	186.328	2090.91	2059.28	1232.23	1304.3
5125.78	4232.81	8862.01	8603.62	18448.2	18620.5	23238.3	22149.3	17046.4	14637.3	8938.47	7602.53	11155.1	9675	8938.47	7602.53	7987.5	6846.67	19510.9	17446.3		148.535	144.141	1757.81	1514.36	1125	1233.98
5246.19	5932.62	9609.96	10041.5	20149.8	18390.2	23986.2	22769	19163.7	14111.7	10082.8	8030.57	11646.4	10083.7	10082.8	8030.57	7642.09	6507.42	18701.4	17204.6		152.051	164.356	1806.15	2018.85	1237.5	1320.12
5436.91	4535.15	9309.38	7086.63	20254.4	14206.6	27897.3	17710	15685.8	14853.5	9841.99	7760.74	11598.9	9931.65	9841.99	7760.74	8776.76	6473.14	21696.7	14528.3		182.812	101.074	2027.64	1369.34	1501.17	1124.12
4877.93	4750.49	9683.79	8779.39	19970.5	16733.5	27153	23720.8	17020	15133.9	10891.4	8184.37	12336.3	9927.24	10891.4	8184.37	8210.74	6234.96	20421.4	15895.9		132.715	130.957	1810.55	1554.79	1415.92	1345.61
4996.58	4879.69	10128.5	9391.11	21231.7	20620.9	24581.2	22643.3	16346.8	16963.8	9783.98	8347.85	10940.6	11516.3	9783.98	8347.85	7865.34	7381.93	19926.5	16836.3		205.664	148.535	2347.56	2059.28	1232.23	1598.73
5326.17	4250.39	10235.7	8325	21712.5	14624.1	24958.3	20275.5	19215.5	12281.8	9743.55	6340.43	12410.1	8201.96	9743.55	6340.43	8092.97	7214.07	20304.5	14334.1		203.906	157.324	2302.74	1901.95	1499.41	1233.98
6822.95	4526.37	10742.9	7304.59	21793.3	12902.3	24837.9	18399.9	18246.1	12769.6	8774.12	6501.27	10947.6	8290.73	8774.12	6501.27	6706.94	5815.73	20575.2	13746.1		202.148	168.75	2224.51	1807.03	1811.43	1082.81
6836.14	4817.28	11594.5	8266.11	19556.5	16556	22490.3	21839	16307.2	16193	8300.39	9098.44	10992.5	12164.1	8300.39	9098.44	7970.8	7042.68	17728.4	18551.1		172.266	191.602	2148.93	2041.7	1331.54	1600.49
5044.92	3803.03	9082.61	7536.62	20116.4	15426.6	23444.8	18379.7	19922.2	13335.6	9035.16	6980.28	12963	8169.43	9035.16	6980.28	9900	5168.85	18570.4	14906.2		208.301	115.137	2096.19	1355.27	1366.7	1074.9
5315.62	4763.67	10997.8	8079.79	20107.6	13097.5	27268.1	17572	18254	10793	10005.5	6416.02	12605.3	7316.01	10005.5	6416.02	7542.77	5586.33	19387.8	14598.6		326.953	112.5	2327.34	1602.25	1362.31	1180.37
5772.66	4789.16	10594.3	9339.26	22709.2	17750.4	21580.7	23326.1	18368.2	13121.2	10573.2	7367	12822.4	9000.88	10573.2	7367	8109.67	6987.31	20565.5	17675.7		155.566	156.445	1896.68	1902.83	1600.49	1110.94
5309.47	5112.59	10664.6	8503.42	24094.3	17525.4	25718.5	21438.3	17828.6	18160	9501.86	8977.15	11829.2	11258.8	9501.86	8977.15	7482.12	6976.76	20614.7	18686.4		137.109	166.113	1908.98	2069.82	1366.7	1319.24
5845.61	3608.79	9271.58	6666.5	18026.4	14032.6	22266.2	18995.8	17918.3	11098.8	9374.41	6885.35	11729	8419.92	9374.41	6885.35	7032.13	6634.87	18684.7	16020.7		152.93	110.742	2110.25	1108.3	1328.91	1074.02
5581.05	4298.73	9970.31	8771.49	21078.8	16632.4	24556.7	19527.5	18723.3	12963	10132	7845.99	10518.8	10488	10132	7845.99	6610.25	7679	21092.9	17689.7		194.238	139.746	2155.96	1487.99	1339.45	1304.3
4153.71	3945.41	8449.8	8242.38	15856.4	15639.3	20939.1	18357.7	15950.4	16479.5	8034.08	8347.85	9404.3	9804.2	8034.08	8347.85	6689.35	5982.71	18261.9	14509.9		114.258	136.231	1515.23	1352.64	1295.51	1358.79
5346.39	4375.19	9323.43	7659.67	19064.3	14248.8	21443.6	20257.9	20224.5	13077.2	9570.41	7239.56	11314.2	9150.3	9570.41	7239.56	7891.7	6817.68	20983.8	16940		205.664	109.863	2077.74	1662.89	1346.48	1219.04
5537.11	5764.74	9544.04	10284.1	17606.2	19511.7	23375.4	24905.6	14429.9	19464.3	8187.89	10279.7	11769.4	13130	8187.89	10279.7	6698.14	7235.16	20355.4	21114		165.234	163.476	2432.81	2033.79	1499.41	1671.68
4445.51	7421.48	7946.2	10594.3	13701.3	20400.3	18821.8	24152.4	13516.7	17421.7	7096.29	8996.49	8532.42	11661.3	7096.29	8996.49	7094.53	8984.18	19205	20434.5		135.352	182.812	1654.98	2201.66	1244.53	1472.17
4296.1	4042.09	8787.3	7954.1	19993.3	17363.7	25946.2	21759.9	16762.5	19165.4	9837.6	9855.18	9982.62	11478.5	9837.6	9855.18	8547.36	8489.36	20166.5	20241.2		130.957	134.473	1611.91	1827.25	1276.17	1438.77
5122.27	4589.64	9428.03	7811.72	19378.1	12787.2	25933	16817.9	18818.3	14830.7	10916.9	6829.98	13317.2	9053.61	10916.9	6829.98	8537.7	6261.33	18409.6	14745.4		169.629	123.047	1833.4	1681.35	1378.12	1110.06
6438.87	5205.76	12317.9	9860.45	22233.7	20069	29183.2	23385.1	17934.1	18310.3	11127.8	9676.76	13641.5	12728.3	11127.8	9676.76	8954.3	7315.13	20116.5	21152.6		193.359	188.965	2003.03	1962.6	1729.69	1410.64
5232.13	3594.73	8891.89	7730.86	15730.7	15698.1	20191.2	19322.8	16272.1	12854.9	9461.43	7244.82	11550.6	8984.18	9461.43	7244.82	7204.4	6755.28	17794.3	15852		145.898	152.93	1933.59	1542.48	1253.32	1171.58
4787.4	4316.31	8917.39	8129.89	18249.6	16444.3	25742.3	19494.2	16473.3	14085.4	8382.12	6517.97	11664.8	8515.72	8382.12	6517.97	6207.71	8177.34	19514.4	17782		179.297	164.356	2075.09	1802.64	1270.02	1232.23
4884.08	4899.9	8425.2	8339.94	16587.6	13580.9	20401.2	15205.1	16021.6	12211.5	9275.1	6227.93	10659.4	7177.15	9275.1	6227.93	6822.95	6762.3	18481.6	14531		134.473	104.59	1887.01	1502.05	1319.24	1210.25
5520.41	5319.14	10212.9	8316.21	18874.5	14309.5	25416.2	17856.7	16481.2	13187.1	10526.7	6802.73	12301.2	8643.17	10526.7	6802.73	7099.81	6368.56	19144.3	16164		132.715	128.32	1778.03	1531.93	1460.74	1369.34
5631.16	4391.9	8891.89	8814.55	17231	15810.6	21464.7	23130.2	15061.8	13266.2	8102.63	7454	9752.34	9125.68	8102.63	7454	6263.96	6552.24	16234.3	16190.3		170.508	118.652	2302.73	1393.07	1159.28	1022.17
4749.61	4630.95	10229.6	9104.59	24485.5	17308.3	28012.5	23485.3	19167.2	14953.7	12521.8	7984.86	14338.5	9319.04	12521.8	7984.86	9706.64	7110.35	23682.1	16632.4		242.578	147.656	2218.36	1709.47	1589.94	1265.62
5924.7	4219.63	10205	8010.35	16319.5	15441.5	23561.7	19309.5	16799.4	12962.1	8210.74	6192.77	10023.9	8103.52	8210.74	6192.77	7539.25	5744.53	17088.6	13615.1		189.844	103.711	1923.05	1201.46	1337.69	1026.56
6403.71	3389.06	10640	6334.28	19696.2	13755.8	20999.7	15431.8	18371.8	10806.1	9449.12	6649.81	12407.5	8475.29	9449.12	6649.81	9839.35	4373.44	21727.4	12497.2		169.629	101.074	2067.19	1112.69	1645.31	950.097
7540.14	4071.98	11420.5	8713.48	21444.5	17557.9	29025.9	20337	18634.6	12741.5	9772.56	7481.25	12686.1	9002.63	9772.56	7481.25	10709.5	6740.33	21294.1	18336.6		162.598	188.965	2387.99	1741.99	1683.98	1380.76
4130.86	3917.29	8375.1	7728.23	20370.4	16851.3	24117.2	19190	17172.1	15070.6	9731.25	8577.24	11573.4	9565.14	9731.25	8577.24	8205.47	6220.02	19504.7	15990.8		144.141	111.621	2223.63	1499.41	1350	1203.22
5248.83	4470.12	10649.7	8436.62	24706.9	16620.1	30987.6	17943.8	19070.5	14074.8	10349.1	7903.13	12875.1	9370.02	10349.1	7903.13	9682.91	6776.36	22629.2	15823		174.902	117.773	2345.8	1592.58	1679.59	1370.21
5576.66	4184.48	9963.28	8695.9	20989.1	18057.1	23243.6	25417.1	17392.7	18027.2	8925.3	9779.59	11012.7	11075.1	8925.3	9779.59	9863.09	9003.51	22634.5	20600.7		314.648	131.836	2558.49	1709.47	1406.25	1262.99
4141.4	4636.23	9225.88	8627.35	19031.8	16328.3	25764.3	19858.8	16891.7	14734	9972.95	7976.08	12158.8	9319.05	9972.95	7976.08	7250.1	6708.69	20518.1	19578.5		152.051	112.5	1546.88	1569.73	1470.41	1480.08
6383.49	4586.14	11182.3	7855.66	22480.7	14169.7	28023.9	20991.8	22283.8	15455.6	11047	7986.62	13609.9	8651.95	11047	7986.62	9605.57	7129.68	21167.6	17056.9		166.992	133.594	2264.94	2095.32	1757.81	1222.56
4355.85	5708.49	9329.59	9210.06	18915.8	18997.6	23255.8	20971.6	19267.4	14902.7	9362.99	8383.89	11551.5	9769.92	9362.99	8383.89	8723.14	7029.49	18698.7	19321.9		143.262	155.566	1833.4	1916.01	1299.9	1199.71
6002.05	4223.14	12056.8	7824.9	22359.4	13832.2	31013.9	15257.8	21601.8	13594	11558.5	7235.16	14631.2	8103.52	11558.5	7235.16	10623.3	5229.49	22420.1	15313.2		152.051	195.996	2076.86	1651.46	1386.91	1091.6
5556.44	3826.76	10380.8	7778.32	18716.3	14610	25682.5	16297.6	16706.2	11760.6	8392.68	5958.98	11113.8	7814.35	8392.68	5958.98	8273.15	5692.68	18835	15213		130.078	94.043	2078.61	1342.97	1318.36	1149.61
4644.14	4168.65	8387.4	8127.25	18354.2	17791.7	24625.2	21920	15927.5	16429.4	9150.29	8875.2	9180.18	9152.93	9150.29	8875.2	6718.36	7878.52	17733.7	15506.5		123.047	144.141	1555.66	1631.25	1329.79	1067.87
4651.17	5315.62	10279.7	11086.5	20258.8	18372.7	26287.2	20771.2	22092.2	13843.6	11332.6	9030.76	14062.5	10596.1	11332.6	9030.76	10299.9	6341.3	22650.3	16386.3		219.726	180.176	2239.46	1689.26	1557.42	1228.71
3709.86	5300.69	8272.27	8978.9	18763.8	16430.3	21499	19872.1	16073.4	13325.1	9651.27	7398.63	11446.9	9271.58	9651.27	7398.63	7340.62	6784.28	18112.5	16100.7		201.269	132.715	1858.01	1752.54	1168.94	1246.29
5013.28	5404.39	10246.3	9780.47	19537.2	19263	23400.9	22132.7	17227.4	14962.5	10726.2	8462.11	13260.1	10083.7	10726.2	8462.11	7791.5	7696.58	19894.9	18665.3		145.898	145.019	2318.56	1850.98	1390.43	1302.54
5773.53	4199.42	10398.3	6648.04	18421	13529.9	24115.5	18468.5	17057.8	10707.7	8007.72	5900.98	10390.4	7334.47	8007.72	5900.98	8443.66	6225.3	21232.6	14153		205.665	97.5586	2062.79	1320.12	1499.41	1218.16
7078.72	4717.09	10894.9	8837.4	19844.8	14834.2	24681.4	19452	17146.6	13592.3	8664.25	6892.38	11613	7833.69	8664.25	6892.38	7910.15	6400.2	20264	16301.1		222.363	118.652	2317.67	1837.79	1444.92	1241.02
	5718.16		10252.4		15552.2		23058.1		14299.8		8300.4		11294.8		8300.4		7781.84		19133.8			126.562		1618.07		1515.23
	4701.27		8984.18		17478.8		23773.6		16120		8795.21		10994.2		8795.21		7214.06		16697.5			114.258		1409.77		1346.48
	4721.48		7526.08		15653.3		23453.7		13096.6		6635.75		7785.35		6635.75		7259.77		16416.2			136.23		1712.11		1181.25
	5749.81		9844.63		18950.1		26066.6		15638.4		8637.89		11105		8637.89		7417.09		18348			196.875		2239.45		1458.11
	4582.62		9070.31		18388.5		21028.7		12226.5		6841.4		8256.45		6841.4		6346.58		16473.3			167.871		1778.91		1291.11
	5455.37		8742.48		18987.8		21534.9		13546.6		8514.84		10127.6		8514.84		7287.01		17281.9			161.719		2030.27		1186.52
	4681.05		7790.63		14574		17165		10514.4		5755.96		7207.91		5755.96		4924.51		14054.6			119.531		1546		1032.71
	4394.53		7636.82		14697.1		18167		13043.8		7801.17		10619.8		7801.17		7104.2		15898.5			102.832		1375.49		1181.25
	5392.97		8801.37		18520.3		23620.6		14666.3		8536.81		10354.4		8536.81		6161.13		16387.2			228.516		1837.79		1550.39
	4558.01		7583.2		16508.5		21330.1		15479.3		8405.86		10128.5		8405.86		6058.3		16759			130.078		1711.23		1270.9
	4236.33		6982.03		12751.2		14405.3		14159.2		7226.37		8132.52		7226.37		5023.83		14347.3			121.289		1524.02		1181.25

## Sheet: SFig3
SFig. 3c										SFig. 3d						SFig. 3e
WT1	Df1	WT2	Dgcr8	WT3	Tbx1	WT4	Dgcr8;Tbx1 double hemi			2-4 m-WT-female	2-4 m-Tbx1-female	2-4m-WT-male	2-4 m-Tbx1-male			2-4 m-WT-left	2-4 m-Tbx1-left	2-4m-WT-right	2-4 m-Tbx1-right
2.2694	1.1966	2.0126	2.2502	1.6733	0.7142	2.2969	0.4292			1.9297	1.0448	1.6733	0.7142			0.7002	0.2565	0.9731	0.4577
1.951	0.5419	3.5153	1.7414	1.9297	0.7549	1.4011	0.6687			1.5105	0.8773	2.8571	0.7549			1.512	0.4445	0.4177	0.3104
2.3193	1.2741	2.1056	2.6282	2.8571	0.9272	2.518	1.7428			2.0659	0.8615	2.1653	0.9272			1.511	0.4697	1.3461	0.4575
2.6134	0.5591	2.8284	2.6637	1.5105	0.6338	1.7738	1.1929			1.8656	0.6528	2.7919	0.6338			0.4934	0.3829	1.0171	0.2509
2.2986	0.2912	3.3423	1.9554	2.1653	0.6876	2.4301	1.6187			1.2931	0.8636	2.3748	0.6876			1.2955	0.1903	0.8698	0.4973
2.936	0.331	2.9715	2.0798	2.7919	1.7305	1.4435	0.7651			0.5028		2.1432	1.7305			1.3916	1.2771	1.4003	0.4534
2.8822	0.8528	2.1797	2.3662	2.3748	0.5607	2.0865	1.3791			2.6101		1.6471	0.5607			1.6148	0.6878	0.76	0.1895
2.0645	0.5924	2.6449	1.4689	2.1432	1.0448	1.2746	1.2274			2.067		1.5266	1.4411			1.2818	0.4221	0.8614	0.4394
2.4969	0.8187	2.3359	1.8124	2.0659	1.4411	1.5467	1.7305			1.2667		1.1892	0.8986			0.1832	0.4132	0.3196	0.2396
2.5858	0.5677	1.2386	2.0367	1.8656	0.8986	1.5632	0.2744			1.7907		1.24	0.8437			1.374	0.5442	1.2361	0.3194
	0.3773	3.0332	2.5485	1.2931	0.8773	1.1415	0.6728			3.4615			0.5499			0.6828	0.1768	1.3842	0.6669
		2.9586	2.0681	1.6471	0.8615	1.2205	0.2657						0.3961			0.4871	0.2339	0.7796	0.316
		2.6944	1.7849	1.5266	0.6528	0.6481	0.6587						0.419			1.3252	0.0662	0.4655	0.3299
				0.5028	0.8636	2.4074										1.6342	0.2051	1.8273	0.2139
				2.6101	0.8437											0.4459		0.7433
				2.067	0.5499											0.62		0.62
				1.2667	0.3961
				1.7907	0.419
				3.4615
				1.1892
				1.24
SFig. 3f				SFig. 3g				SFig. 3h
2-4 m-WT-tBrain	2-4 m-Tbx1-tBrain			2-4 m-WT-tBrain	2-4 m-Tbx1-tBrain			WT-Crus I	Tbx1-Crus I	WT-Crus II	Tbx1-Crus II	WT-Vermis IV/V	Tbx1-Vermis IV/V	WT-PF/F	Tbx1-PF/F
483.7	486.2			63.2547	64.4253			3.9761	3.257	3.2804	3.8525	5.7253	4.0218	3.616	1.2009
489.1	460.9			64.6579	65.863			3.839	3.3286	3.411	2.5749	5.7664	5.381	2.5233	1.4316
495.2	496.8			64.6572	64.6118			2.7266	3.5144	3.1966	3.6109	3.4799	5.1243	3.2831	1.3608
489.5	472.1			58.6463	66.567			3.7882	3.192	3.624	2.7989	5.4475	5.5476	2.7627	1.3495
480.4	469.1			58.8679	66.194				3.7243		3.2865		5.4777		1.3441
485.4	477.5			63.7938	62.5199				3.785		3.6605		4.954		2.8003
495.6	466.4			69.8977	64.429
468.8	488.9			59.7319	70.2707
464.7	488			62.9297	65.9503
463.6	475.3			56.5415	66.2199
478.5	460			67.1467	60.969
477.7	477.2			65.8654	64.477
463.3	473.2			66.0648	60.1086
497.1	485.8			69.6943	67.7856
495				59.4513
466.6				67.0249

[truncated: 9 more sheets: SFig4, SFig5, SFig6, SFig7e, SFig7i_j, SFig8a_b, SFig8d, SFig8c_e_f, SFig9]
